# Supplementary material for: Identification of Novel Gene Signatures using Next-Generation Sequencing Data from COVID-19 Infection Models: Focus on Neuro-COVID and Potential Therapeutics
Source: Front Pharmacol. 2021 Aug 31;12:688227. doi: 10.3389/fphar.2021.688227 (PMC8438179; doi:10.3389/fphar.2021.688227)
Supplement: Supplementary file 1 [file Table2.xlsx]

## Sheet: Upstream Genes Activated_TcMeta
Upstream regulator genes activated in Neuro-COVID vs IIH - TcMeta
symbol	entrez	logfc	adjpv	cDE_p	cDE	cAll	pv_comb_p_fdr	pv_p_fdr	pv_zscore_fdr	zscore
CDC37	11140	0.387934	1e-06	1	1	3	0.190571	0.190571	0.16674	1
RGS19	10287	0.373758	1e-06	1	1	1	0.120262	0.120262	0.16674	1
IQGAP1	8826	0.371378	1e-06	0	1	4	1	1	0.16674	-1
PREX1	57580	0.324026	1e-06	1	1	2	0.185283	0.185283	0.16674	1
WNK1	65125	0.315145	1e-06	0	1	1	1	1	0.16674	-1
HSP90AA1	3320	0.269363	1e-06	1	1	13	0.420008	0.420008	0.16674	1
HRAS	3265	0.239159	1e-06	1	1	23	0.557338	0.557338	0.16674	1
ELOB	6923	0.236228	1e-06	1	1	8	0.318935	0.318935	0.16674	1
RGS14	10636	0.225076	1e-06	1	1	1	0.120262	0.120262	0.16674	1
BECN1	8678	0.222071	1e-06	1	1	4	0.225637	0.225637	0.16674	1
TPR	7175	0.216137	1e-06	1	1	25	0.557338	0.557338	0.16674	1
RANBP2	5903	0.21327	1e-06	1	1	44	0.725489	0.725489	0.16674	1
GNB1	2782	0.20807	1e-06	1	1	9	0.326493	0.326493	0.16674	1
GPSM3	63940	0.199545	1e-06	1	2	15	0.443361	0.443361	0.5	0
PRKACB	5567	0.18441	1e-06	1	1	10	0.343391	0.343391	0.16674	1
MDM2	4193	0.180007	1e-06	1	1	3	0.190571	0.190571	0.16674	1
CHMP4B	128866	0.150468	1e-06	1	1	3	0.190571	0.190571	0.16674	1
COMMD7	149951	0.146449	1e-06	1	1	16	0.443361	0.443361	0.16674	1
COMMD5	28991	0.140947	1e-06	1	1	16	0.443361	0.443361	0.16674	1
ATRX	546	0.137363	1e-06	2	2	2	0.0322543	0.0322543	0.16674	1.41421
SMAD4	4089	0.136443	1e-06	0	1	6	1	1	0.16674	-1
NUP210	23225	0.134542	1e-06	1	1	28	0.568363	0.568363	0.16674	1
MTREX	23517	0.134113	1e-06	0	1	6	1	1	0.16674	-1
RGS10	6001	0.132534	1e-06	1	1	1	0.120262	0.120262	0.16674	1
EP300	2033	0.131055	1e-06	1	1	17	0.443361	0.443361	0.16674	1
SMAD2	4087	0.123748	1e-06	0	1	7	1	1	0.16674	-1
POM121C	100101267	0.123111	1e-06	1	1	25	0.557338	0.557338	0.16674	1
CBL	867	0.121469	1e-06	1	1	4	0.225637	0.225637	0.16674	1
CAPN1	823	0.118965	1e-06	1	1	9	0.326493	0.326493	0.16674	1
NUP153	9972	0.118012	1e-06	1	1	29	0.574498	0.574498	0.16674	1
SMAD3	4088	0.11684	1e-06	0	1	12	1	1	0.16674	-1
HIF1A	3091	0.116677	1e-06	1	1	5	0.257192	0.257192	0.16674	1
NUP214	8021	0.113827	1e-06	1	1	29	0.574498	0.574498	0.16674	1
WDR48	57599	0.113408	1e-06	1	1	3	0.190571	0.190571	0.16674	1
CUL2	8453	0.111014	1e-06	1	1	7	0.31795	0.31795	0.16674	1
COMMD4	54939	0.109768	1e-06	1	1	16	0.443361	0.443361	0.16674	1
CHMP6	79643	0.10959	1e-06	1	1	3	0.190571	0.190571	0.16674	1
STAMBP	10617	0.102117	1e-06	0	1	1	1	1	0.16674	-1
GATA2	2624			2	2	2	0.0322543	0.0322543	0.16674	1.41421
ASAH1	427			1	1	1	0.120262	0.120262	0.16674	1
MAFG	4097			1	1	1	0.120262	0.120262	0.16674	1
PTGER1	5731			1	1	1	0.120262	0.120262	0.16674	1
RGS4	5999			1	1	1	0.120262	0.120262	0.16674	1
RGS7	6000			1	1	1	0.120262	0.120262	0.16674	1
RGS12	6002			1	1	1	0.120262	0.120262	0.16674	1
RGS13	6003			1	1	1	0.120262	0.120262	0.16674	1
RGS16	6004			1	1	1	0.120262	0.120262	0.16674	1
MAFK	7975			1	1	1	0.120262	0.120262	0.16674	1
RGS5	8490			1	1	1	0.120262	0.120262	0.16674	1
RGS20	8601			1	1	1	0.120262	0.120262	0.16674	1
RGS11	8786			1	1	1	0.120262	0.120262	0.16674	1
RGS9	8787			1	1	1	0.120262	0.120262	0.16674	1
CUL7	9820			1	1	1	0.120262	0.120262	0.16674	1
CUL9	23113			1	1	1	0.120262	0.120262	0.16674	1
OBSL1	23363			1	1	1	0.120262	0.120262	0.16674	1
MAFF	23764			1	1	1	0.120262	0.120262	0.16674	1
RGS22	26166			1	1	1	0.120262	0.120262	0.16674	1
RGS18	64407			1	1	1	0.120262	0.120262	0.16674	1
RGS8	85397			1	1	1	0.120262	0.120262	0.16674	1
RGSL1	353299			1	1	1	0.120262	0.120262	0.16674	1
YY2	404281			1	1	1	0.120262	0.120262	0.16674	1
RGS21	431704			1	1	1	0.120262	0.120262	0.16674	1
GRK4	2868			1	1	2	0.185283	0.185283	0.16674	1
CXCR2	3579			1	1	2	0.185283	0.185283	0.5	0
MDM4	4194			1	1	2	0.185283	0.185283	0.16674	1
PTPRK	5796			1	1	2	0.185283	0.185283	0.16674	1
RGS6	9628			1	1	2	0.185283	0.185283	0.16674	1
RCHY1	25898			1	1	2	0.185283	0.185283	0.16674	1
ARHGEF4	50649			1	1	2	0.185283	0.185283	0.16674	1
ADRB2	154			1	1	3	0.190571	0.190571	0.16674	1
GRP	2922			1	1	3	0.190571	0.190571	0.16674	1
PIK3C3	5289			1	1	3	0.190571	0.190571	0.16674	1
USP1	7398			1	1	3	0.190571	0.190571	0.16674	1
UVRAG	7405			1	1	3	0.190571	0.190571	0.16674	1
CHMP2B	25978			1	1	3	0.190571	0.190571	0.16674	1
CHMP4A	29082			1	1	3	0.190571	0.190571	0.16674	1
PIK3R4	30849			1	1	3	0.190571	0.190571	0.16674	1
NOX4	50507			1	1	3	0.190571	0.190571	0.16674	1
CHMP7	91782			1	1	3	0.190571	0.190571	0.16674	1
CHMP4C	92421			1	1	3	0.190571	0.190571	0.16674	1
ARRB1	408			1	1	4	0.225637	0.225637	0.16674	1
VAV2	7410			1	1	4	0.225637	0.225637	0.5	0
VAV3	10451			1	1	4	0.225637	0.225637	0.5	0
JDP2	122953			1	1	4	0.225637	0.225637	0.16674	1
ADRA2A	150			1	1	5	0.257192	0.257192	0.16674	1
ADRA2C	152			1	1	5	0.257192	0.257192	0.16674	1
TFAP2B	7021			1	1	5	0.257192	0.257192	0.16674	1
VAV1	7409			1	1	5	0.257192	0.257192	0.5	0
EGF	1950			2	2	27	0.258599	0.258599	0.16674	1.41421
IL2	3558			2	2	27	0.258599	0.258599	0.16674	1.41421
IL1A	3552			1	1	6	0.283224	0.283224	0.16674	1
PML	5371			1	1	6	0.283224	0.283224	0.16674	1
ZEB1	6935			1	1	6	0.283224	0.283224	0.16674	1
GATA1	2623			1	1	7	0.31795	0.31795	0.16674	1
NEDD8	4738			1	1	8	0.318935	0.318935	0.16674	1
PRKAR1A	5573			1	1	8	0.318935	0.318935	0.16674	1
PRKAR1B	5575			1	1	8	0.318935	0.318935	0.16674	1
DCUN1D4	23142			1	1	8	0.318935	0.318935	0.16674	1
UBXN7	26043			1	1	8	0.318935	0.318935	0.16674	1
DCUN1D1	54165			1	1	8	0.318935	0.318935	0.16674	1
DCUN1D2	55208			1	1	8	0.318935	0.318935	0.16674	1
DCUN1D5	84259			1	1	8	0.318935	0.318935	0.16674	1
GNGT1	2792			1	1	9	0.326493	0.326493	0.16674	1
PRKAR2A	5576			1	1	9	0.326493	0.326493	0.16674	1
PRKAR2B	5577			1	1	9	0.326493	0.326493	0.16674	1
RGS1	5996			1	1	9	0.326493	0.326493	0.16674	1
ELOC	6921			1	1	9	0.326493	0.326493	0.16674	1
MAPK14	1432			1	1	10	0.343391	0.343391	0.16674	1
PRKACG	5568			1	1	10	0.343391	0.343391	0.16674	1
VHL	7428			1	1	10	0.343391	0.343391	0.16674	1
CDKN2A	1029			1	1	11	0.366056	0.366056	0.16674	1
PRKCA	5578			1	1	11	0.366056	0.366056	0.16674	1
GPSM1	26086			1	2	15	0.443361	0.443361	0.5	0
GPSM2	29899			1	2	15	0.443361	0.443361	0.5	0
PCP2	126006			1	2	15	0.443361	0.443361	0.5	0
EGFR	1956			1	1	16	0.443361	0.443361	0.16674	1
RBX1	9978			1	1	17	0.443361	0.443361	0.16674	1
COMMD3	23412			1	1	17	0.443361	0.443361	0.16674	1
CCDC22	28952			1	1	17	0.443361	0.443361	0.16674	1
COMMD9	29099			1	1	17	0.443361	0.443361	0.16674	1
COMMD2	51122			1	1	17	0.443361	0.443361	0.16674	1
COMMD10	51397			1	1	17	0.443361	0.443361	0.16674	1
COMMD8	54951			1	1	17	0.443361	0.443361	0.16674	1
COMMD1	150684			1	1	17	0.443361	0.443361	0.16674	1
COMMD6	170622			1	1	17	0.443361	0.443361	0.16674	1
STAT4	6775			1	1	22	0.543085	0.543085	0.16674	1
NUP88	4927			1	1	26	0.557338	0.557338	0.16674	1
AAAS	8086			1	1	26	0.557338	0.557338	0.16674	1
RAE1	8480			1	1	26	0.557338	0.557338	0.16674	1
POM121	9883			1	1	26	0.557338	0.557338	0.16674	1
NUP50	10762			1	1	26	0.557338	0.557338	0.16674	1
NUP42	11097			1	1	26	0.557338	0.557338	0.16674	1
NUP188	23511			1	1	26	0.557338	0.557338	0.16674	1
NUP155	9631			1	1	27	0.557338	0.557338	0.16674	1
NUP93	9688			1	1	27	0.557338	0.557338	0.16674	1
NUP205	23165			1	1	27	0.557338	0.557338	0.16674	1
NUP54	53371			1	1	27	0.557338	0.557338	0.16674	1
NDC1	55706			1	1	27	0.557338	0.557338	0.16674	1
NUP35	129401			1	1	27	0.557338	0.557338	0.16674	1
NUP160	23279			1	1	41	0.709665	0.709665	0.16674	1
NUP37	79023			1	1	41	0.709665	0.709665	0.16674	1
NUP43	348995			1	1	41	0.709665	0.709665	0.16674	1
NUP133	55746			1	1	42	0.709665	0.709665	0.16674	1
NUP107	57122			1	1	42	0.709665	0.709665	0.16674	1
NUP85	79902			1	1	42	0.709665	0.709665	0.16674	1
EIF5	1983			0	1	13	1	1	0.16674	-1
HOXA7	3204			0	1	2	1	1	0.16674	-1
IL3	3562			0	1	7	1	1	0.16674	-1
EXOSC10	5394			0	1	6	1	1	0.16674	-1
PTH	5741			0	1	2	1	1	0.16674	-1
STAT3	6774			0	1	34	1	1	0.16674	-1
TBXA2R	6915			0	1	5	1	1	0.16674	-1
STAM	8027			0	1	1	1	1	0.16674	-1
ELL	8178			0	1	12	1	1	0.16674	-1
MPHOSPH6	10200			0	1	1	1	1	0.16674	-1
STAM2	10254			0	1	1	1	1	0.16674	-1
C1D	10438			0	1	1	1	1	0.16674	-1
SRSF10	10772			0	1	36	1	1	0.16674	-1
DIS3	22894			0	1	1	1	1	0.16674	-1
WWTR1	25937			0	1	1	1	1	0.16674	-1
CLIP3	25999			0	1	5	1	1	0.16674	-1
NLK	51701			0	1	3	1	1	0.16674	-1
WNK4	65266			0	1	1	1	1	0.16674	-1
WNK3	65267			0	1	1	1	1	0.16674	-1
WNK2	65268			0	1	1	1	1	0.16674	-1

## Sheet: Upstream Genes Activated_DCMeta
Upstream regulator genes activated in Neuro-COVID vs IIH - DCMeta
symbol	entrez	logfc	adjpv	cDE_p	cDE	cAll	pv_comb_p_fdr	pv_p_fdr	pv_zscore_fdr	zscore
PTPRC	5788	0.448323	1e-06	1	1	6	0.19474	0.19474	0.167594	1
RGS19	10287	0.401827	1e-06	1	1	2	0.114697	0.114697	0.167594	1
RGS10	6001	0.275394	1e-06	1	1	1	0.102416	0.102416	0.167594	1
JDP2	122953	0.270408	1e-06	0	1	1	1	1	0.167594	-1
UVRAG	7405	0.236453	1e-06	1	1	3	0.114697	0.114697	0.167594	1
YY1	7528	0.232115	1e-06	0	1	6	1	1	0.167594	-1
GNB1	2782	0.23098	1e-06	1	1	8	0.226222	0.226222	0.167594	1
PRKAR2B	5577	0.194872	1e-06	1	1	7	0.211697	0.211697	0.167594	1
PRKACB	5567	0.179945	1e-06	1	1	9	0.234594	0.234594	0.167594	1
RGS14	10636	0.165015	1e-06	1	1	1	0.102416	0.102416	0.167594	1
CAPN1	823	0.163594	1e-06	1	1	9	0.234594	0.234594	0.167594	1
PTPRJ	5795	0.12447	1e-06	1	1	5	0.174852	0.174852	0.167594	1
MNAT1	4331	0.110402	1e-06	1	1	2	0.114697	0.114697	0.167594	1
RGS1	5996	-0.8297	1e-06	1	1	3	0.114697	0.114697	0.167594	1
AGTR1	185			1	1	1	0.102416	0.102416	0.167594	1
HBZ	3050			1	1	1	0.102416	0.102416	0.167594	1
PTGER1	5731			1	1	1	0.102416	0.102416	0.167594	1
RGS4	5999			1	1	1	0.102416	0.102416	0.167594	1
RGS7	6000			1	1	1	0.102416	0.102416	0.167594	1
RGS12	6002			1	1	1	0.102416	0.102416	0.167594	1
RGS13	6003			1	1	1	0.102416	0.102416	0.167594	1
RGS16	6004			1	1	1	0.102416	0.102416	0.167594	1
RGS5	8490			1	1	1	0.102416	0.102416	0.167594	1
RGS20	8601			1	1	1	0.102416	0.102416	0.167594	1
RGS11	8786			1	1	1	0.102416	0.102416	0.167594	1
RGS9	8787			1	1	1	0.102416	0.102416	0.167594	1
RGS22	26166			1	1	1	0.102416	0.102416	0.167594	1
RGS8	85397			1	1	1	0.102416	0.102416	0.167594	1
ADRB2	154			1	1	2	0.114697	0.114697	0.167594	1
CCNH	902			1	1	2	0.114697	0.114697	0.167594	1
CDK7	1022			1	1	2	0.114697	0.114697	0.167594	1
GRK4	2868			1	1	2	0.114697	0.114697	0.167594	1
RGS6	9628			1	1	2	0.114697	0.114697	0.167594	1
RGS18	64407			1	1	2	0.114697	0.114697	0.167594	1
ZC3H12A	80149			1	1	2	0.114697	0.114697	0.167594	1
RGSL1	353299			1	1	2	0.114697	0.114697	0.167594	1
RGS21	431704			1	1	2	0.114697	0.114697	0.167594	1
ALB	213			1	1	3	0.114697	0.114697	0.167594	1
ARRB1	408			1	1	3	0.114697	0.114697	0.167594	1
LCK	3932			1	1	3	0.114697	0.114697	0.167594	1
PIK3C3	5289			1	1	3	0.114697	0.114697	0.167594	1
PRKCQ	5588			1	1	3	0.114697	0.114697	0.167594	1
BECN1	8678			1	1	3	0.114697	0.114697	0.167594	1
CHMP2B	25978			1	1	3	0.114697	0.114697	0.167594	1
CHMP4A	29082			1	1	3	0.114697	0.114697	0.167594	1
PIK3R4	30849			1	1	3	0.114697	0.114697	0.167594	1
CHMP6	79643			1	1	3	0.114697	0.114697	0.167594	1
CHMP7	91782			1	1	3	0.114697	0.114697	0.167594	1
CHMP4C	92421			1	1	3	0.114697	0.114697	0.167594	1
CHMP4B	128866			1	1	3	0.114697	0.114697	0.167594	1
ADRA2A	150			1	1	5	0.174852	0.174852	0.167594	1
ADRA2C	152			1	1	5	0.174852	0.174852	0.167594	1
PRKAR1A	5573			1	1	6	0.19474	0.19474	0.167594	1
PRKAR1B	5575			1	1	6	0.19474	0.19474	0.167594	1
IL1A	3552			1	1	7	0.211697	0.211697	0.167594	1
PRKAR2A	5576			1	1	7	0.211697	0.211697	0.167594	1
GNGT1	2792			1	1	8	0.226222	0.226222	0.167594	1
IRF9	10379			1	1	8	0.226222	0.226222	0.167594	1
PRKACG	5568			1	1	9	0.234594	0.234594	0.167594	1
PRKCA	5578			1	1	9	0.234594	0.234594	0.167594	1
STAT2	6773			1	1	11	0.258769	0.258769	0.167594	1
GPSM1	26086			1	2	11	0.258769	0.258769	0.5	0
GPSM2	29899			1	2	11	0.258769	0.258769	0.5	0
GPSM3	63940			1	2	11	0.258769	0.258769	0.5	0
PCP2	126006			1	2	11	0.258769	0.258769	0.5	0
STAT3	6774			1	1	14	0.314721	0.314721	0.167594	1
IL1B	3553			1	1	20	0.417469	0.417469	0.167594	1
ATF3	467			0	1	3	1	1	0.167594	-1
EIF5	1983			0	1	11	1	1	0.167594	-1
MSTN	2660			0	1	4	1	1	0.167594	-1
IRF5	3663			0	1	2	1	1	0.167594	-1
PTH	5741			0	1	1	1	1	0.167594	-1
TBXA2R	6915			0	1	4	1	1	0.167594	-1
SRSF10	10772			0	1	19	1	1	0.167594	-1
WWTR1	25937			0	1	1	1	1	0.167594	-1

## Sheet: Upstream Genes Activated_monoMe
Upstream regulator genes activated in Neuro-COVID vs IIH - monoMeta
symbol	entrez	logfc	adjpv	cDE_p	cDE	cAll	pv_comb_p_fdr	pv_p_fdr	pv_zscore_fdr	zscore
GNAI2	2771	0.859554	1e-06	1	1	7	0.472614	0.472614	0.171942	1
CEBPD	1052	0.464424	1e-06	0	1	1	1	1	0.171942	-1
RGS19	10287	0.407701	1e-06	1	1	1	0.149938	0.149938	0.171942	1
LGALS3	3958	0.378084	1e-06	0	1	6	1	1	0.171942	-1
GRK2	156	0.37373	1e-06	0	1	3	1	1	0.171942	-1
IFITM3	10410	0.350104	1e-06	1	1	1	0.149938	0.149938	0.171942	1
KLF13	51621	0.348328	1e-06	0	1	1	1	1	0.171942	-1
TGFB1	7040	0.341565	1e-06	0	1	11	1	1	0.171942	-1
PEBP1	5037	0.288151	1e-06	1	2	16	0.863288	0.863288	0.5	0
USF2	7392	0.274835	1e-06	0	1	3	1	1	0.171942	-1
GNB1	2782	0.249723	1e-06	1	1	6	0.447635	0.447635	0.171942	1
ERP29	10961	0.235172	1e-06	0	1	2	1	1	0.171942	-1
TNFSF12	8742	0.234113	1e-06	0	1	2	1	1	0.171942	-1
JDP2	122953	0.226281	1e-06	1	1	3	0.300722	0.300722	0.171942	1
RGS10	6001	0.210195	1e-06	1	1	1	0.149938	0.149938	0.171942	1
HEBP1	50865	0.209991	1e-06	0	1	1	1	1	0.171942	-1
PTEN	5728	0.199105	1e-06	1	1	6	0.447635	0.447635	0.171942	1
MAFG	4097	0.18887	1e-06	1	1	1	0.149938	0.149938	0.171942	1
PTPRJ	5795	0.180166	1e-06	2	2	9	0.149938	0.149938	0.171942	1.41421
RGS18	64407	0.179417	1e-06	1	1	1	0.149938	0.149938	0.171942	1
CIITA	4261	0.169619	1e-06	0	1	1	1	1	0.171942	-1
PRKACB	5567	0.159789	1e-06	1	2	9	0.560791	0.560791	0.5	0
FAM20C	56975	0.151885	1e-06	1	2	16	0.863288	0.863288	0.5	0
PTPRC	5788	0.150447	1e-06	2	2	9	0.149938	0.149938	0.299552	0.57735
YY1	7528	0.14497	1e-06	1	1	5	0.410493	0.410493	0.171942	1
MAF	4094	0.144206	1e-06	0	1	2	1	1	0.171942	-1
ARRB1	408	0.143254	1e-06	1	1	4	0.367845	0.367845	0.171942	1
RETN	56729	0.142621	1e-06	0	1	3	1	1	0.171942	-1
PTAFR	5724	0.139357	1e-06	0	1	1	1	1	0.171942	-1
MAPKAPK3	7867	0.131668	1e-06	0	1	1	1	1	0.171942	-1
IRF5	3663	0.124386	1e-06	1	3	4	0.367845	0.367845	0.299552	-0.57735
UVRAG	7405	0.121967	1e-06	1	1	1	0.149938	0.149938	0.171942	1
SHARPIN	81858	0.119142	1e-06	1	1	1	0.149938	0.149938	0.171942	1
PSIP1	11168	0.117801	1e-06	0	1	1	1	1	0.171942	-1
XPO1	7514	0.110998	1e-06	0	1	5	1	1	0.171942	-1
STAT6	6778	0.11064	1e-06	0	1	1	1	1	0.171942	-1
PRKAR2B	5577	0.108048	1e-06	1	2	8	0.51617	0.51617	0.5	0
LCK	3932	-0.167223	1e-06	1	1	5	0.410493	0.410493	0.171942	1
RGS1	5996	-0.617386	1e-06	2	2	7	0.149938	0.149938	0.171942	1.41421
GPSM1	26086			3	4	15	0.149938	0.149938	0.171942	1
GPSM2	29899			3	4	15	0.149938	0.149938	0.171942	1
GPSM3	63940			3	4	15	0.149938	0.149938	0.171942	1
PCP2	126006			3	4	15	0.149938	0.149938	0.171942	1
ADORA1	134			1	1	1	0.149938	0.149938	0.171942	1
ADORA2B	136			1	1	1	0.149938	0.149938	0.171942	1
ADRB2	154			1	1	1	0.149938	0.149938	0.171942	1
AGTR1	185			1	1	1	0.149938	0.149938	0.171942	1
GDF9	2661			1	1	1	0.149938	0.149938	0.171942	1
PIK3C3	5289			1	1	1	0.149938	0.149938	0.171942	1
PTGER1	5731			1	1	1	0.149938	0.149938	0.171942	1
RGS4	5999			1	1	1	0.149938	0.149938	0.171942	1
RGS7	6000			1	1	1	0.149938	0.149938	0.171942	1
RGS12	6002			1	1	1	0.149938	0.149938	0.171942	1
RGS13	6003			1	1	1	0.149938	0.149938	0.171942	1
RGS16	6004			1	1	1	0.149938	0.149938	0.171942	1
SFRP5	6425			1	1	1	0.149938	0.149938	0.171942	1
ZEB1	6935			1	1	1	0.149938	0.149938	0.171942	1
MAFK	7975			1	1	1	0.149938	0.149938	0.171942	1
RGS5	8490			1	1	1	0.149938	0.149938	0.171942	1
RGS20	8601			1	1	1	0.149938	0.149938	0.171942	1
BECN1	8678			1	1	1	0.149938	0.149938	0.171942	1
RGS11	8786			1	1	1	0.149938	0.149938	0.171942	1
RGS9	8787			1	1	1	0.149938	0.149938	0.171942	1
RGS14	10636			1	1	1	0.149938	0.149938	0.171942	1
PATZ1	23598			1	1	1	0.149938	0.149938	0.171942	1
MAFF	23764			1	1	1	0.149938	0.149938	0.171942	1
CHMP2B	25978			1	1	1	0.149938	0.149938	0.171942	1
RGS22	26166			1	1	1	0.149938	0.149938	0.171942	1
CHMP4A	29082			1	1	1	0.149938	0.149938	0.171942	1
PIK3R4	30849			1	1	1	0.149938	0.149938	0.171942	1
TMIGD3	57413			1	1	1	0.149938	0.149938	0.171942	1
CHMP6	79643			1	1	1	0.149938	0.149938	0.171942	1
RGS8	85397			1	1	1	0.149938	0.149938	0.171942	1
CHMP7	91782			1	1	1	0.149938	0.149938	0.171942	1
CHMP4C	92421			1	1	1	0.149938	0.149938	0.171942	1
CHMP4B	128866			1	1	1	0.149938	0.149938	0.171942	1
RGSL1	353299			1	1	1	0.149938	0.149938	0.171942	1
RGS21	431704			1	1	1	0.149938	0.149938	0.171942	1
ATP5PF	522			1	1	2	0.233254	0.233254	0.171942	1
ATRX	546			1	1	2	0.233254	0.233254	0.171942	1
CALCA	796			1	1	2	0.233254	0.233254	0.171942	1
GRK4	2868			1	1	2	0.233254	0.233254	0.171942	1
LRP6	4040			1	1	2	0.233254	0.233254	0.171942	1
TGFB2	7042			1	2	2	0.233254	0.233254	0.5	0
FZD9	8326			1	1	2	0.233254	0.233254	0.171942	1
RGS6	9628			1	1	2	0.233254	0.233254	0.171942	1
RAPGEF3	10411			1	1	2	0.233254	0.233254	0.171942	1
HTATIP2	10553			1	1	2	0.233254	0.233254	0.171942	1
RAPGEF4	11069			1	1	2	0.233254	0.233254	0.171942	1
DEFB103B	55894			1	1	2	0.233254	0.233254	0.171942	1
DEFB103A	414325			1	1	2	0.233254	0.233254	0.171942	1
ADORA2A	135			1	1	3	0.300722	0.300722	0.171942	1
CCNH	902			1	1	3	0.300722	0.300722	0.171942	1
CDK7	1022			1	1	3	0.300722	0.300722	0.171942	1
GATA2	2624			1	1	3	0.300722	0.300722	0.171942	1
HOXA9	3205			1	1	3	0.300722	0.300722	0.171942	1
PRMT1	3276			1	1	3	0.300722	0.300722	0.171942	1
MNAT1	4331			1	1	3	0.300722	0.300722	0.171942	1
PPARA	5465			1	1	3	0.300722	0.300722	0.171942	1
IFNG	3458			2	3	17	0.325411	0.325411	0.299552	0.57735
CSF3	1440			1	1	4	0.367845	0.367845	0.5	0
GATA1	2623			1	1	4	0.367845	0.367845	0.171942	1
IL10	3586			2	2	19	0.367845	0.367845	0.299552	0.57735
ADRA2A	150			1	1	5	0.410493	0.410493	0.171942	1
ADRA2C	152			1	1	5	0.410493	0.410493	0.171942	1
RUNX3	864			1	1	5	0.410493	0.410493	0.5	0
ELAVL1	1994			1	1	5	0.410493	0.410493	0.171942	1
CXCL12	6387			1	1	5	0.410493	0.410493	0.5	0
CAPN1	823			1	1	6	0.447635	0.447635	0.171942	1
GNAI3	2773			1	1	6	0.447635	0.447635	0.171942	1
GNAO1	2775			1	1	6	0.447635	0.447635	0.171942	1
GNAZ	2781			1	1	6	0.447635	0.447635	0.171942	1
GNGT1	2792			1	1	6	0.447635	0.447635	0.171942	1
BDNF	627			1	1	7	0.472614	0.472614	0.171942	1
DUSP1	1843			1	1	7	0.472614	0.472614	0.171942	1
IL17A	3605			1	1	7	0.472614	0.472614	0.171942	1
PRKAR1A	5573			1	2	7	0.472614	0.472614	0.5	0
PRKAR1B	5575			1	2	7	0.472614	0.472614	0.5	0
PRKCA	5578			1	1	7	0.472614	0.472614	0.171942	1
VHL	7428			1	1	7	0.472614	0.472614	0.171942	1
IL1A	3552			1	1	8	0.51617	0.51617	0.171942	1
PRKAR2A	5576			1	2	8	0.51617	0.51617	0.5	0
PRKACG	5568			1	2	9	0.560791	0.560791	0.5	0
PPARG	5468			1	1	11	0.658359	0.658359	0.171942	1
IL13	3596			1	1	13	0.747627	0.747627	0.171942	1
FAM20A	54757			1	2	17	0.895394	0.895394	0.5	0
STAT3	6774			1	1	24	1	1	0.171942	1
AFP	174			0	1	2	1	1	0.171942	-1
AGTR2	186			0	1	2	1	1	0.171942	-1
AHR	196			0	1	3	1	1	0.171942	-1
ALB	213			0	1	7	1	1	0.171942	-1
BCL2A1	597			0	1	1	1	1	0.171942	-1
BCL6	604			0	1	3	1	1	0.171942	-1
BMP2	650			0	1	3	1	1	0.171942	-1
CBFB	865			0	1	8	1	1	0.171942	-1
CD40LG	959			0	1	4	1	1	0.171942	-1
CLU	1191			0	1	1	1	1	0.171942	-1
CREB1	1385			0	1	11	1	1	0.171942	-1
CRP	1401			0	1	6	1	1	0.171942	-1
CTF1	1489			0	1	1	1	1	0.171942	-1
EDN1	1906			0	1	10	1	1	0.171942	-1
EGF	1950			0	2	27	1	1	0.171942	-1.41421
EGFR	1956			0	2	14	1	1	0.171942	-1.41421
ELANE	1991			0	1	7	1	1	0.171942	-1
EPO	2056			0	1	7	1	1	0.171942	-1
ERBB2	2064			0	1	3	1	1	0.171942	-1
ESR1	2099			0	1	9	1	1	0.171942	-1
ETV4	2118			0	1	3	1	1	0.171942	-1
FGF1	2246			0	1	4	1	1	0.171942	-1
FGF2	2247			0	3	10	1	1	0.171942	-1.73205
FGF9	2254			0	1	3	1	1	0.171942	-1
FGF13	2258			0	2	3	1	1	0.171942	-1.41421
FGFR1	2260			0	1	2	1	1	0.171942	-1
FGFR3	2261			0	1	2	1	1	0.171942	-1
FOXC2	2303			0	1	2	1	1	0.171942	-1
GDF2	2658			0	1	3	1	1	0.171942	-1
MSTN	2660			0	1	3	1	1	0.171942	-1
GLI1	2735			0	2	3	1	1	0.171942	-1.41421
GLI2	2736			0	1	2	1	1	0.171942	-1
HGF	3082			0	3	8	1	1	0.171942	-1.73205
HMGB1	3146			0	2	6	1	1	0.171942	-1.41421
ICAM1	3383			0	1	3	1	1	0.171942	-1
IFNA1	3439			0	2	5	1	1	0.171942	-1.41421
IFNB1	3456			0	2	11	1	1	0.171942	-1.41421
IGF1	3479			0	1	15	1	1	0.171942	-1
IL1B	3553			0	5	23	1	1	0.171942	-2.23607
IL3	3562			0	1	9	1	1	0.171942	-1
IL4	3565			0	1	22	1	1	0.171942	-1
IL6	3569			0	1	29	1	1	0.171942	-1
INS	3630			0	2	30	1	1	0.171942	-1.41421
IRF1	3659			0	1	3	1	1	0.171942	-1
IRF3	3661			0	1	3	1	1	0.171942	-1
JUN	3725			0	1	18	1	1	0.171942	-1
SMAD3	4088			0	1	8	1	1	0.171942	-1
MET	4233			0	1	3	1	1	0.171942	-1
MMP10	4319			0	1	1	1	1	0.171942	-1
NGF	4803			0	1	13	1	1	0.171942	-1
NOTCH1	4851			0	1	5	1	1	0.171942	-1
CCN3	4856			0	1	1	1	1	0.171942	-1
NRF1	4899			0	1	3	1	1	0.171942	-1
PAX3	5077			0	1	1	1	1	0.171942	-1
PIM1	5292			0	1	1	1	1	0.171942	-1
PLG	5340			0	1	1	1	1	0.171942	-1
PODXL	5420			0	1	1	1	1	0.171942	-1
PRKCD	5580			0	1	4	1	1	0.171942	-1
PTGER2	5732			0	1	1	1	1	0.171942	-1
PTGER4	5734			0	1	2	1	1	0.171942	-1
PTH	5741			0	1	4	1	1	0.171942	-1
PTGS2	5743			0	1	3	1	1	0.171942	-1
S100B	6285			0	1	3	1	1	0.171942	-1
SLC9A1	6548			0	1	2	1	1	0.171942	-1
SNAI1	6615			0	2	7	1	1	0.171942	-1.41421
SOX9	6662			0	2	2	1	1	0.171942	-1.41421
TBXA2R	6915			0	1	3	1	1	0.171942	-1
TLR3	7098			0	1	3	1	1	0.171942	-1
TLR4	7099			0	2	10	1	1	0.171942	-1.41421
TM4SF4	7104			0	1	1	1	1	0.171942	-1
TNF	7124			0	2	28	1	1	0.171942	-1.41421
VEGFC	7424			0	1	2	1	1	0.171942	-1
VIP	7432			0	1	3	1	1	0.171942	-1
WNT5A	7474			0	1	4	1	1	0.171942	-1
MAPKAPK5	8550			0	1	1	1	1	0.171942	-1
TNFSF11	8600			0	1	7	1	1	0.171942	-1
CD164	8763			0	1	1	1	1	0.171942	-1
CCN5	8839			0	1	1	1	1	0.171942	-1
ARTN	9048			0	1	1	1	1	0.171942	-1
LPAR2	9170			0	1	2	1	1	0.171942	-1
MAPKAPK2	9261			0	1	1	1	1	0.171942	-1
NTN1	9423			0	1	1	1	1	0.171942	-1
BAG3	9531			0	1	1	1	1	0.171942	-1
ANGPTL2	23452			0	1	1	1	1	0.171942	-1
WWTR1	25937			0	1	1	1	1	0.171942	-1
FOXD3	27022			0	1	1	1	1	0.171942	-1
FOXP3	50943			0	1	3	1	1	0.171942	-1
ANGPTL4	51129			0	1	1	1	1	0.171942	-1
SPHK2	56848			0	1	1	1	1	0.171942	-1
ACKR3	57007			0	1	1	1	1	0.171942	-1
PDGFD	80310			0	1	1	1	1	0.171942	-1
BEX2	84707			0	1	1	1	1	0.171942	-1
SP7	121340			0	1	1	1	1	0.171942	-1
