# Supplementary material for: Identification of Novel Gene Signatures using Next-Generation Sequencing Data from COVID-19 Infection Models: Focus on Neuro-COVID and Potential Therapeutics
Source: Front Pharmacol. 2021 Aug 31;12:688227. doi: 10.3389/fphar.2021.688227 (PMC8438179; doi:10.3389/fphar.2021.688227)
Supplement: Supplementary file 8 [file Table1.xlsx]

## Sheet: iPG_Neuro-COVID vs IIH_Pathways
Entity	Name	countDE (Neuro-COVID vs. IIH - TcMeta - scRNA-seq)	countAll (Neuro-COVID vs. IIH - TcMeta - scRNA-seq)	pv (Neuro-COVID vs. IIH - TcMeta - scRNAseq)	countDE (Neuro COVID vs. IIH - DCMeta - scRNA-seq)	countAll (Neuro COVID vs. IIH - DCMeta - scRNA-seq)	pv (Neuro COVID vs. IIH - DCMeta - scRNA-seq)	countDE (Neuro COVID vs. IIH - monoMeta - scRNA-seq)	countAll (Neuro COVID vs. IIH - monoMeta - scRNA-seq)	pv (Neuro COVID vs. IIH - monoMeta - scRNA-seq)
9629	Malaria	5	10	7.75433e-06	1	10	0.0966396	3	16	0.0122633
9212	African trypanosomiasis	3	7	0.000115146				2	7	0.027755
9618	Cocaine addiction	2	6	0.00208442	2	6	0.00874107	2	4	0.00222294
9202	Parkinson disease	5	95	0.00416918	4	56	0.0259406	4	65	0.0824425
9570	Leukocyte transendothelial migration	3	29	0.00432849	1	30	0.0207738	2	32	0.0912253
9631	Amoebiasis	2	11	0.00435029	1	20	0.00881848	2	14	0.0286911
9696	Rap1 signaling pathway	4	44	0.00470605	2	34	0.348534	2	36	0.360267
9538	Adrenergic signaling in cardiomyocytes	2	23	0.00692457	2	16	0.000564284	3	18	0.010731
9605	Growth hormone synthesis, secretion and action	3	29	0.00711297	3	24	0.0563644	2	22	0.10024
9577	Regulation of lipolysis in adipocytes	2	11	0.0149802	2	9	0.00534122	2	9	0.0267621
9697	cAMP signaling pathway	3	32	0.0241457	2	29	0.0962509	2	25	0.0972057
9228	Viral myocarditis	2	19	0.0254634	2	16	0.0380102	2	18	0.18108
9610	Gastric acid secretion	2	12	0.0340742		15	0.112489	2	15	0.0840757
9574	Circadian entrainment	2	15	0.0399059	2	16	0.15822	2	17	0.121136
9739	Cushing syndrome	2	19	0.0400894	2	15	0.0634941	2	16	0.0911338
9611	Pancreatic secretion	1	12	0.0425111	1	11	0.00812321	1	12	0.0604581
9737	Renin secretion	2	14	0.0442087	2	10	0.0440959	2	11	0.047938
9599	Relaxin signaling pathway	2	31	0.0450506	3	32	0.105067	2	26	0.096181
9619	Morphine addiction	2	16	0.0478815	2	14	0.0965524	2	16	0.0928414
9635	Hepatitis C	2	42	0.0527717	3	28	0.0158328	1	24	0.34048
9199	Endocrine and other factor-regulated calcium reabsorption	1	12	0.0660183	1	14	0.0311626	1	12	0.191275
9541	Dilated cardiomyopathy	1	14	0.0713341	1	12	0.0265245	1	11	0.177527
9757	Rheumatoid arthritis	2	19	0.0737233	1	17	0.0919303	5	22	0.000584038
9526	Gap junction	2	19	0.0940981	3	19	0.0256725	2	17	0.204962
9394	Salivary secretion	1	11	0.105571	1	11	0.0196378	1	14	0.181803
9195	Ovarian steroidogenesis	1	3	0.127158	1	6	0.0236846	1	5	0.30504
9742	Bile secretion	1	3	0.127232	1	6	0.0240565	1	5	0.307744
9391	Calcium signaling pathway	2	21	0.130932	2	23	0.310878	3	21	0.0413805
9397	Human cytomegalovirus infection	3	66	0.140168	5	47	0.00399333	7	47	0.000671011
9503	cGMP-PKG signaling pathway	2	30	0.141948	3	28	0.0112698	3	24	0.0540461
9600	Parathyroid hormone synthesis, secretion and action	2	23	0.145191	3	19	0.0387302	2	21	0.334867
9215	Human T-cell leukemia virus 1 infection	3	72	0.156562	4	58	0.0239978	5	50	0.00814171
9748	Chagas disease	2	31	0.164495	2	25	0.335295	5	27	0.000910332
9745	Alcoholism	2	25	0.167036	3	23	0.0499923	2	21	0.234733
9546	Apelin signaling pathway	2	37	0.176143	2	29	0.25043	3	27	0.0361368
9590	Estrogen signaling pathway	2	32	0.249659	3	28	0.0165417	2	24	0.415537
9639	Influenza A	1	49	0.350013	2	40	0.197861	4	41	0.0256306
9172	Cytokine-cytokine receptor interaction	1	37	0.354824				5	34	0.00364576
9216	Herpes simplex virus 1 infection	1	65	0.393509	3	47	0.0790898	4	48	0.0358819
9698	Chemokine signaling pathway	2	52	0.450583	2	43	0.54717	5	45	0.00481744
9180	Cell adhesion molecules	1	28	0.459604	2	19	0.153769	3	20	0.0480686
9728	Asthma				1	5	0.216663	2	6	0.0331585
9217	Epstein-Barr virus infection				3	42	0.0411538	3	42	0.0630564
9226	Allograft rejection				2	8	0.0408531	2	8	0.054094
9740	Type I diabetes mellitus				2	9	0.0497065	2	9	0.0655002
9392	Viral protein interaction with cytokine and cytokine receptor							4	18	0.00193004
9655	Autoimmune thyroid disease				2	8	0.0408531	2	8	0.054094
9400	Inflammatory bowel disease				1	12	0.179146	2	15	0.0355333
9661	Graft-versus-host disease				2	8	0.0408531	2	8	0.054094
9550	ECM-receptor interaction							1	3	0.000452098
9558	Antigen processing and presentation				3	18	0.0187325	3	19	0.0281203
9563	IL-17 signaling pathway				1	15	0.16023	2	10	0.0479259
9571	Intestinal immune network for IgA production				1	8	0.104218	3	10	0.00281493
9720	Toll-like receptor signaling pathway							4	22	0.0150093
