# Supplementary material for: Identification of Novel Gene Signatures using Next-Generation Sequencing Data from COVID-19 Infection Models: Focus on Neuro-COVID and Potential Therapeutics
Source: Front Pharmacol. 2021 Aug 31;12:688227. doi: 10.3389/fphar.2021.688227 (PMC8438179; doi:10.3389/fphar.2021.688227)
Supplement: Supplementary file 10 [file DataSheet1.xlsx]

## Sheet: Campto_CoV_NHBE vs Mock_NHBE
Camptothecin_SARS CoV-2-NHBE vs Mock-NHBE_Enriched Genes based on Pre-Ranked GSEA
NAME	SYMBOL	RANK IN GENE LIST	RANK METRIC SCORE	RUNNING ES	CORE ENRICHMENT
row_0	COL6A2	164	1.06628	0.0178016	Yes
row_1	PMAIP1	173	1.03915	0.0475381	Yes
row_2	CSE1L	424	0.7271	0.0484035	Yes
row_3	TMEM135	494	0.687251	0.0628718	Yes
row_4	PPA2	552	0.658867	0.0774891	Yes
row_5	MNAT1	586	0.640539	0.0935287	Yes
row_6	BNIP3L	692	0.592138	0.102278	Yes
row_7	HIST1H3H	775	0.559204	0.111941	Yes
row_8	DLGAP5	776	0.558777	0.128282	Yes
row_9	TMEM47	837	0.53351	0.138989	Yes
row_10	ARHGAP29	935	0.510848	0.146014	Yes
row_11	RHOB	1048	0.477569	0.150841	Yes
row_12	OLA1	1058	0.475729	0.16402	Yes
row_13	POPDC3	1099	0.465067	0.174356	Yes
row_14	HPRT1	1142	0.455523	0.184251	Yes
row_15	CENPF	1163	0.449699	0.19577	Yes
row_16	KLHL7	1265	0.424355	0.199939	Yes
row_17	PSMG1	1283	0.420356	0.210845	Yes
row_18	ADO	1426	0.390174	0.21067	Yes
row_19	ITGA6	1536	0.370452	0.21261	Yes
row_20	PCOLCE2	1660	0.350916	0.212836	Yes
row_21	HSPD1	1673	0.347829	0.222029	Yes
row_22	ALDH1A1	1681	0.346591	0.231594	Yes
row_23	CXADR	1743	0.337238	0.236479	Yes
row_24	BEX4	1918	0.308258	0.231296	Yes
row_25	ARNTL2	1943	0.304893	0.238255	Yes
row_26	TOP2A	1996	0.298631	0.242745	Yes
row_27	MBNL1	2122	0.281465	0.240777	Yes
row_28	RHOBTB3	2150	0.276555	0.246662	Yes
row_29	PLK2	2158	0.275085	0.254136	Yes
row_30	BTG3	2178	0.27328	0.260577	Yes
row_31	ME1	2294	0.259394	0.25878	Yes
row_32	HIST1H2BD	2310	0.257662	0.265091	Yes
row_33	CD24	2313	0.257447	0.272457	Yes
row_34	DYRK3	2318	0.257058	0.279648	Yes
row_35	NR2F2	2347	0.253074	0.284764	Yes
row_36	UAP1	2394	0.24819	0.288269	Yes
row_37	GALNT7	2445	0.243587	0.291313	Yes
row_38	ADK	2524	0.235025	0.291822	Yes
row_39	LPAR6	2554	0.230518	0.296197	Yes
row_40	TBC1D8	2749	0.212359	0.286578	No
row_41	NRIP1	2861	0.201247	0.283407	No
row_42	ALDH1A3	3124	0.178972	0.267264	No
row_43	WSB1	3151	0.176933	0.270316	No
row_44	IGF2BP3	3231	0.170761	0.268864	No
row_45	TPP1	3235	0.170388	0.273603	No
row_46	PCDH7	3342	0.160629	0.269651	No
row_47	CLTC	3365	0.158487	0.272491	No
row_48	DCAF6	3373	0.157799	0.276535	No
row_49	DUSP4	3388	0.156798	0.279978	No
row_50	NRP1	3581	0.141048	0.268437	No
row_51	PFN2	3656	0.134553	0.266334	No
row_52	FASTKD5	3837	0.12022	0.255163	No
row_53	NFIB	3937	0.112474	0.250375	No
row_54	DUSP1	3963	0.110682	0.251572	No
row_55	MGLL	3969	0.110188	0.254386	No
row_56	HNRNPA2B1	3975	0.109534	0.257181	No
row_57	TGFBR2	4049	0.104518	0.254282	No
row_58	RPAP3	4058	0.103522	0.256656	No
row_59	SMARCC1	4066	0.102933	0.259095	No
row_60	RDX	4096	0.101171	0.259688	No
row_61	MELK	4106	0.100841	0.261902	No
row_62	ALCAM	4259	0.0908667	0.252158	No
row_63	PDGFC	4415	0.0810384	0.241881	No
row_64	UBE3C	4466	0.0779669	0.240081	No
row_65	PPARG	4511	0.0747149	0.238676	No
row_66	GDI2	4715	0.0618674	0.223922	No
row_67	BAMBI	4771	0.0581262	0.221134	No
row_68	SMYD2	4786	0.0574867	0.221673	No
row_69	HSPA8	4794	0.0572196	0.222775	No
row_70	CAPN2	4947	0.0466478	0.211737	No
row_71	RPS11	4949	0.0465896	0.213018	No
row_72	SLC7A11	5025	0.042148	0.208131	No
row_73	SEPHS2	5065	0.0402965	0.206128	No
row_74	ASPH	5071	0.0399094	0.206887	No
row_75	RSL1D1	5148	0.0347887	0.201703	No
row_76	NUCKS1	5154	0.034548	0.202306	No
row_77	CDC20	5189	0.0329374	0.200495	No
row_78	EPRS	5271	0.0286145	0.194723	No
row_79	BNIP3	5274	0.0285428	0.195394	No
row_80	CDKN3	5276	0.0283192	0.196141	No
row_81	LIMA1	5322	0.026164	0.193234	No
row_82	FAM53C	5414	0.0215712	0.18644	No
row_83	SMG8	5415	0.0215008	0.187069	No
row_84	LPXN	5498	0.0171931	0.180881	No
row_85	ANXA7	5573	0.0135531	0.17524	No
row_86	SMURF2	5689	0.00761874	0.166079	No
row_87	CCNB2	5747	0.00491896	0.161572	No
row_88	STK39	5773	0.00376962	0.159643	No
row_89	CTTN	5833	0.000836174	0.154853	No
row_90	THYN1	5845	0.000123302	0.153959	No
row_91	FSTL1	5879	-0.00138606	0.151307	No
row_92	TCF7L2	5972	-0.00557588	0.143964	No
row_93	NUP43	5979	-0.00575872	0.143643	No
row_94	ARPC1A	6243	-0.0200693	0.122771	No
row_95	WWTR1	6257	-0.0205793	0.122312	No
row_96	SCAND1	6337	-0.0246125	0.116586	No
row_97	FHL2	6379	-0.026038	0.114002	No
row_98	ATF3	6424	-0.0283014	0.111239	No
row_99	AHNAK	6792	-0.0454926	0.0826254	No
row_100	ANXA3	7183	-0.0628228	0.0526414	No
row_101	BCAR3	7248	-0.0652	0.0493262	No
row_102	2021-09-09	7294	-0.067139	0.047618	No
row_103	MYOF	7424	-0.0727869	0.0392211	No
row_104	PLK1	7477	-0.0754194	0.0371839	No
row_105	FBN2	7486	-0.0756031	0.0387421	No
row_106	CADM1	7519	-0.0769725	0.0383822	No
row_107	MGST3	7718	-0.0867873	0.0247649	No
row_108	ZNF512B	7729	-0.0873662	0.0265039	No
row_109	GADD45B	7773	-0.0891681	0.0256031	No
row_110	GTF2B	7825	-0.0913858	0.0241144	No
row_111	DSP	7830	-0.0916532	0.0264683	No
row_112	CASP10	7883	-0.094585	0.0249916	No
row_113	HMGA1	8030	-0.100937	0.0160309	No
row_114	SRPX	8192	-0.108085	0.00605533	No
row_115	GMDS	8218	-0.109243	0.00721027	No
row_116	SORL1	8296	-0.113008	0.00423248	No
row_117	GADD45A	8391	-0.117222	-9.14461e-06	No
row_118	MAPKAPK2	8624	-0.127739	-0.015203	No
row_119	APLP2	8651	-0.129071	-0.0135498	No
row_120	DPH2	8763	-0.134751	-0.0186659	No
row_121	FN1	8896	-0.141533	-0.0252971	No
row_122	PFKP	9081	-0.151146	-0.03589	No
row_123	UTP14A	9100	-0.152047	-0.0329122	No
row_124	AKR1C1	9211	-0.15854	-0.037251	No
row_125	AKR1C2	9232	-0.159842	-0.0342084	No
row_126	LPAR1	9307	-0.164426	-0.0354377	No
row_127	HIST1H1C	9445	-0.172502	-0.0415712	No
row_128	MKI67	9599	-0.18088	-0.0487651	No
row_129	CAV2	9850	-0.196497	-0.0634169	No
row_130	ECD	10317	-0.232832	-0.0946301	No
row_131	RRAGA	10320	-0.233373	-0.0879684	No
row_132	TACSTD2	10357	-0.236425	-0.0839917	No
row_133	ANXA11	10471	-0.246637	-0.0859989	No
row_134	S100A10	10478	-0.247314	-0.0792559	No
row_135	PCBD1	10524	-0.252219	-0.0755516	No
row_136	SPARC	10532	-0.252916	-0.0687264	No
row_137	GLRX	10559	-0.255611	-0.0633726	No
row_138	RSAD2	10852	-0.288392	-0.0787639	No
row_139	CD74	10913	-0.29448	-0.0750476	No
row_140	HSPA2	10958	-0.300326	-0.0698548	No
row_141	KRT19	10964	-0.301467	-0.0614466	No
row_142	SDC3	11002	-0.306972	-0.0554883	No
row_143	IGFBP6	11004	-0.307308	-0.0465829	No
row_144	ZDHHC11	11121	-0.32168	-0.0466403	No
row_145	NEU1	11180	-0.331252	-0.0416854	No
row_146	ANXA2P2	11238	-0.339576	-0.0364056	No
row_147	S100A8	11358	-0.360904	-0.0355607	No
row_148	LGALS1	11467	-0.381666	-0.0332111	No
row_149	APOD	11694	-0.447591	-0.0385616	No
row_150	ISG15	11975	-0.57251	-0.0446649	No
row_151	MAFB	12145	-0.719778	-0.0374046	No
row_152	TSPAN7	12274	-0.944904	-0.0202154	No
row_153	PEG3	12301	-1.06512	0.00881208	No

## Sheet: Campto_Down_CoV_NHBEvsMock_NHBE
Camptothecin_Down_SARS CoV-2-NHBE vs Mock-NHBE_Enriched Genes based on Pre-Ranked GSEA
NAME	SYMBOL	RANK IN GENE LIST	RANK METRIC SCORE	RUNNING ES	CORE ENRICHMENT
row_0	COL6A2	164	1.06628	0.0353709	Yes
row_1	CSE1L	424	0.7271	0.0475264	Yes
row_2	TMEM135	494	0.687251	0.0733077	Yes
row_3	PPA2	552	0.658867	0.0987681	Yes
row_4	MNAT1	586	0.640539	0.125342	Yes
row_5	BNIP3L	692	0.592138	0.143853	Yes
row_6	DLGAP5	776	0.558777	0.162628	Yes
row_7	TMEM47	837	0.53351	0.182118	Yes
row_8	ARHGAP29	935	0.510848	0.197566	Yes
row_9	OLA1	1058	0.475729	0.209377	Yes
row_10	POPDC3	1099	0.465067	0.227368	Yes
row_11	HPRT1	1142	0.455523	0.24476	Yes
row_12	CENPF	1163	0.449699	0.263674	Yes
row_13	KLHL7	1265	0.424355	0.274846	Yes
row_14	PSMG1	1283	0.420356	0.292664	Yes
row_15	ITGA6	1536	0.370452	0.289099	Yes
row_16	PCOLCE2	1660	0.350916	0.295128	Yes
row_17	HSPD1	1673	0.347829	0.31004	Yes
row_18	ALDH1A1	1681	0.346591	0.325301	Yes
row_19	ARNTL2	1943	0.304893	0.31801	Yes
row_20	TOP2A	1996	0.298631	0.327422	Yes
row_21	MBNL1	2122	0.281465	0.330117	Yes
row_22	RHOBTB3	2150	0.276555	0.340554	Yes
row_23	ME1	2294	0.259394	0.340776	Yes
row_24	NR2F2	2347	0.253074	0.348108	Yes
row_25	UAP1	2394	0.24819	0.355705	Yes
row_26	GALNT7	2445	0.243587	0.362766	Yes
row_27	ADK	2524	0.235025	0.36716	Yes
row_28	TBC1D8	2749	0.212359	0.35865	No
row_29	NRIP1	2861	0.201247	0.358818	No
row_30	ALDH1A3	3124	0.178972	0.345694	No
row_31	WSB1	3151	0.176933	0.351662	No
row_32	IGF2BP3	3231	0.170761	0.353039	No
row_33	CLTC	3365	0.158487	0.349466	No
row_34	DCAF6	3373	0.157799	0.356105	No
row_35	DUSP4	3388	0.156798	0.362128	No
row_36	NRP1	3581	0.141048	0.352962	No
row_37	PFN2	3656	0.134553	0.353092	No
row_38	NFIB	3937	0.112474	0.335467	No
row_39	MGLL	3969	0.110188	0.33798	No
row_40	HNRNPA2B1	3975	0.109534	0.342577	No
row_41	TGFBR2	4049	0.104518	0.341416	No
row_42	RPAP3	4058	0.103522	0.345494	No
row_43	SMARCC1	4066	0.102933	0.349627	No
row_44	RDX	4096	0.101171	0.35189	No
row_45	MELK	4106	0.100841	0.355764	No
row_46	ALCAM	4259	0.0908667	0.347558	No
row_47	PDGFC	4415	0.0810384	0.338659	No
row_48	UBE3C	4466	0.0779669	0.338155	No
row_49	PPARG	4511	0.0747149	0.337991	No
row_50	GDI2	4715	0.0618674	0.324314	No
row_51	SMYD2	4786	0.0574867	0.321249	No
row_52	HSPA8	4794	0.0572196	0.323294	No
row_53	CAPN2	4947	0.0466478	0.313068	No
row_54	RPS11	4949	0.0465896	0.315114	No
row_55	SLC7A11	5025	0.042148	0.310943	No
row_56	ASPH	5071	0.0399094	0.309107	No
row_57	NUCKS1	5154	0.034548	0.304019	No
row_58	CDC20	5189	0.0329374	0.30276	No
row_59	EPRS	5271	0.0286145	0.297482	No
row_60	BNIP3	5274	0.0285428	0.298623	No
row_61	CDKN3	5276	0.0283192	0.299835	No
row_62	LIMA1	5322	0.026164	0.297372	No
row_63	LPXN	5498	0.0171931	0.283931	No
row_64	ANXA7	5573	0.0135531	0.278534	No
row_65	SMURF2	5689	0.00761874	0.269533	No
row_66	CCNB2	5747	0.00491896	0.265124	No
row_67	STK39	5773	0.00376962	0.263264	No
row_68	CTTN	5833	0.000836174	0.258506	No
row_69	THYN1	5845	0.000123302	0.257617	No
row_70	FSTL1	5879	-0.00138606	0.254998	No
row_71	TCF7L2	5972	-0.00557588	0.247773	No
row_72	NUP43	5979	-0.00575872	0.247548	No
row_73	ARPC1A	6243	-0.0200693	0.227085	No
row_74	WWTR1	6257	-0.0205793	0.226968	No
row_75	FHL2	6379	-0.026038	0.218321	No
row_76	AHNAK	6792	-0.0454926	0.186905	No
row_77	ANXA3	7183	-0.0628228	0.15807	No
row_78	BCAR3	7248	-0.0652	0.155845	No
row_79	2021-09-09	7294	-0.067139	0.155254	No
row_80	MYOF	7424	-0.0727869	0.148091	No
row_81	PLK1	7477	-0.0754194	0.147309	No
row_82	FBN2	7486	-0.0756031	0.150112	No
row_83	MGST3	7718	-0.0867873	0.135297	No
row_84	HMGA1	8030	-0.100937	0.114625	No
row_85	SRPX	8192	-0.108085	0.106473	No
row_86	GMDS	8218	-0.109243	0.10943	No
row_87	SORL1	8296	-0.113008	0.108333	No
row_88	MAPKAPK2	8624	-0.127739	0.0875839	No
row_89	APLP2	8651	-0.129071	0.0913656	No
row_90	FN1	8896	-0.141533	0.0779945	No
row_91	PFKP	9081	-0.151146	0.06994	No
row_92	AKR1C1	9211	-0.15854	0.0666944	No
row_93	AKR1C2	9232	-0.159842	0.0723694	No
row_94	LPAR1	9307	-0.164426	0.0738639	No
row_95	MKI67	9599	-0.18088	0.0584691	No
row_96	CAV2	9850	-0.196497	0.0471206	No
row_97	ECD	10317	-0.232832	0.0198723	No
row_98	TACSTD2	10357	-0.236425	0.0275006	No
row_99	ANXA11	10471	-0.246637	0.0295797	No
row_100	S100A10	10478	-0.247314	0.0403881	No
row_101	PCBD1	10524	-0.252219	0.0482501	No
row_102	SPARC	10532	-0.252916	0.0592331	No
row_103	GLRX	10559	-0.255611	0.0687947	No
row_104	KRT19	10964	-0.301467	0.0497215	No
row_105	IGFBP6	11004	-0.307308	0.0605875	No
row_106	ANXA2P2	11238	-0.339576	0.0571562	No
row_107	LGALS1	11467	-0.381666	0.056054	No
row_108	APOD	11694	-0.447591	0.0581254	No

## Sheet: Campto_Up_CoV_NHBE vs Mock_NHBE
Camptothecin_Up_SARS CoV-2-NHBE vs Mock-NHBE_Enriched Genes based on Pre-Ranked GSEA
NAME	SYMBOL	RANK IN GENE LIST	RANK METRIC SCORE	RUNNING ES	CORE ENRICHMENT
row_0	PMAIP1	173	1.03915	0.0732533	No
row_1	HIST1H3H	775	0.559204	0.0716011	No
row_2	RHOB	1048	0.477569	0.0897003	No
row_3	CXADR	1743	0.337238	0.061892	No
row_4	BEX4	1918	0.308258	0.0737014	No
row_5	PLK2	2158	0.275085	0.0774694	No
row_6	BTG3	2178	0.27328	0.0988766	No
row_7	HIST1H2BD	2310	0.257662	0.109915	No
row_8	CD24	2313	0.257447	0.131368	No
row_9	DYRK3	2318	0.257058	0.152626	No
row_10	LPAR6	2554	0.230518	0.152976	No
row_11	TPP1	3235	0.170388	0.112292	No
row_12	PCDH7	3342	0.160629	0.117206	No
row_13	FASTKD5	3837	0.12022	0.0873508	No
row_14	DUSP1	3963	0.110682	0.0865349	No
row_15	BAMBI	4771	0.0581262	0.0261554	No
row_16	SEPHS2	5065	0.0402965	0.00584455	No
row_17	RSL1D1	5148	0.0347887	0.0021342	No
row_18	FAM53C	5414	0.0215712	-0.0174845	No
row_19	SMG8	5415	0.0215008	-0.0156794	No
row_20	SCAND1	6337	-0.0246125	-0.0880914	No
row_21	ATF3	6424	-0.0283014	-0.0926698	No
row_22	CADM1	7519	-0.0769725	-0.174676	No
row_23	ZNF512B	7729	-0.0873662	-0.184242	No
row_24	GADD45B	7773	-0.0891681	-0.180233	No
row_25	GTF2B	7825	-0.0913858	-0.176685	No
row_26	DSP	7830	-0.0916532	-0.169314	No
row_27	CASP10	7883	-0.094585	-0.165578	No
row_28	GADD45A	8391	-0.117222	-0.196736	No
row_29	DPH2	8763	-0.134751	-0.215424	No
row_30	UTP14A	9100	-0.152047	-0.22983	No
row_31	HIST1H1C	9445	-0.172502	-0.243165	No
row_32	RRAGA	10320	-0.233373	-0.29425	No
row_33	RSAD2	10852	-0.288392	-0.312978	Yes
row_34	CD74	10913	-0.29448	-0.293106	Yes
row_35	HSPA2	10958	-0.300326	-0.27145	Yes
row_36	SDC3	11002	-0.306972	-0.249155	Yes
row_37	ZDHHC11	11121	-0.32168	-0.23169	Yes
row_38	NEU1	11180	-0.331252	-0.20857	Yes
row_39	S100A8	11358	-0.360904	-0.192583	Yes
row_40	ISG15	11975	-0.57251	-0.194331	Yes
row_41	MAFB	12145	-0.719778	-0.147568	Yes
row_42	TSPAN7	12274	-0.944904	-0.0785879	Yes
row_43	PEG3	12301	-1.06512	0.00873365	Yes

## Sheet: Importazole_CoV_NHBE vs Mock_NH
Importazole_SARS CoV-2-NHBE vs Mock-NHBE_Enriched Genes based on Pre-Ranked GSEA
NAME	SYMBOL	RANK IN GENE LIST	RANK METRIC SCORE	RUNNING ES	CORE ENRICHMENT
row_0	CDH19	8	2.85464	0.0379523	Yes
row_1	TNFSF4	147	1.10116	0.0414071	Yes
row_2	PMAIP1	173	1.03915	0.0533914	Yes
row_3	CD58	213	0.954293	0.0630671	Yes
row_4	TFF3	315	0.829824	0.065919	Yes
row_5	CSGALNACT1	372	0.77385	0.0717444	Yes
row_6	SNX10	422	0.727595	0.0775244	Yes
row_7	SMC4	488	0.689587	0.0814639	Yes
row_8	HSPA6	492	0.688373	0.090527	Yes
row_9	TMEM135	494	0.687251	0.0997407	Yes
row_10	MNAT1	586	0.640539	0.100861	Yes
row_11	TRIM13	588	0.639992	0.109436	Yes
row_12	PBK	589	0.639887	0.118092	Yes
row_13	TFPI	621	0.624468	0.123969	Yes
row_14	CMTM6	641	0.613711	0.130695	Yes
row_15	KIF14	685	0.598913	0.135232	Yes
row_16	BNIP3L	692	0.592138	0.142745	Yes
row_17	TIMP4	693	0.592051	0.150754	Yes
row_18	CHPT1	751	0.56843	0.153717	Yes
row_19	IDO1	767	0.562392	0.160081	Yes
row_20	DLGAP5	776	0.558777	0.166977	Yes
row_21	FAM208A	809	0.546016	0.17171	Yes
row_22	TMEM47	837	0.53351	0.176689	Yes
row_23	IL6ST	890	0.521456	0.179431	Yes
row_24	AKAP7	899	0.519819	0.1858	Yes
row_25	PIK3CA	1010	0.48663	0.183263	Yes
row_26	LANCL1	1076	0.470673	0.184241	Yes
row_27	CENPF	1163	0.449699	0.183195	Yes
row_28	TMEM158	1204	0.439643	0.185826	Yes
row_29	TFRC	1224	0.434712	0.190131	Yes
row_30	OSBPL8	1291	0.419243	0.19033	Yes
row_31	ARMCX1	1301	0.416874	0.195223	Yes
row_32	HLTF	1307	0.414116	0.200411	Yes
row_33	FAM69A	1512	0.37411	0.188559	Yes
row_34	SACS	1514	0.373663	0.193531	Yes
row_35	ITGA6	1536	0.370452	0.196801	Yes
row_36	PIK3R1	1542	0.369617	0.201386	Yes
row_37	PTPN12	1595	0.361859	0.20197	Yes
row_38	SLC1A1	1602	0.361015	0.206356	Yes
row_39	ATP5S	1613	0.359306	0.210388	Yes
row_40	PCOLCE2	1660	0.350916	0.211321	Yes
row_41	VRK1	1672	0.348237	0.21512	Yes
row_42	ALDH1A1	1681	0.346591	0.219145	Yes
row_43	SOCS2	1736	0.338011	0.21924	Yes
row_44	CXADR	1743	0.337238	0.223305	Yes
row_45	LYPLA1	1751	0.336339	0.227274	Yes
row_46	HMGA2	1821	0.325365	0.225955	Yes
row_47	EDN1	1831	0.323561	0.229586	Yes
row_48	CTNND1	1914	0.308665	0.226963	Yes
row_49	BEX4	1918	0.308258	0.230884	Yes
row_50	NT5E	1934	0.305816	0.233778	Yes
row_51	PHLDA1	2110	0.282949	0.223097	Yes
row_52	CCNA2	2112	0.282546	0.226836	Yes
row_53	PLA2G4A	2114	0.28227	0.230571	Yes
row_54	MBNL1	2122	0.281465	0.233799	Yes
row_55	RHOBTB3	2150	0.276555	0.235301	Yes
row_56	TBC1D4	2153	0.276096	0.23887	Yes
row_57	BTG3	2178	0.27328	0.240577	Yes
row_58	HIST2H2BE	2231	0.265719	0.239861	Yes
row_59	ZNF195	2242	0.264956	0.242616	Yes
row_60	SIX1	2257	0.263152	0.245015	Yes
row_61	SRSF3	2267	0.262411	0.247818	Yes
row_62	ME1	2294	0.259394	0.249172	Yes
row_63	TOP2B	2300	0.258736	0.252257	Yes
row_64	HIST1H2BD	2310	0.257662	0.254996	Yes
row_65	SKP1	2311	0.257616	0.258481	Yes
row_66	DYRK3	2318	0.257058	0.261461	Yes
row_67	NR2F2	2347	0.253074	0.262563	Yes
row_68	XIST	2388	0.2487	0.262611	Yes
row_69	UAP1	2394	0.24819	0.265554	Yes
row_70	CHSY1	2402	0.24756	0.268323	Yes
row_71	GALNT7	2445	0.243587	0.268136	Yes
row_72	PCM1	2451	0.242689	0.271004	Yes
row_73	ADK	2524	0.235025	0.268214	Yes
row_74	NCAPG2	2541	0.232561	0.270034	Yes
row_75	LPAR6	2554	0.230518	0.272157	Yes
row_76	ARL4C	2568	0.229072	0.274178	Yes
row_77	PPP3CA	2604	0.225447	0.274326	Yes
row_78	ZFP36L2	2610	0.224959	0.276954	Yes
row_79	ATF1	2631	0.223472	0.278319	Yes
row_80	ZNF264	2659	0.220711	0.279067	Yes
row_81	CEP170	2664	0.220354	0.281716	Yes
row_82	TIAM1	2785	0.208675	0.27459	Yes
row_83	ADD3	2818	0.205672	0.274719	Yes
row_84	CXCL14	2821	0.205493	0.277333	Yes
row_85	CDC42EP3	2833	0.204333	0.279185	Yes
row_86	HNRNPD	2841	0.202977	0.281351	Yes
row_87	SNAI2	2854	0.201963	0.283088	Yes
row_88	SLK	2893	0.198938	0.282629	No
row_89	GTF2H5	2989	0.19006	0.277324	No
row_90	CBFB	3019	0.186991	0.277449	No
row_91	ALDH1A3	3124	0.178972	0.271248	No
row_92	SLC26A2	3164	0.176156	0.270397	No
row_93	SERPINE2	3176	0.175167	0.271855	No
row_94	INPP4B	3181	0.175059	0.273891	No
row_95	RAD23B	3209	0.172823	0.273991	No
row_96	CASP1	3223	0.171519	0.275233	No
row_97	TPP1	3235	0.170388	0.276626	No
row_98	POLE2	3314	0.164528	0.272385	No
row_99	MEIS2	3352	0.159895	0.271481	No
row_100	CLTC	3365	0.158487	0.27263	No
row_101	ANP32E	3433	0.152708	0.269141	No
row_102	SUPV3L1	3442	0.151776	0.270531	No
row_103	AMD1	3450	0.151145	0.271995	No
row_104	BCLAF1	3535	0.144291	0.266983	No
row_105	ZNF232	3611	0.138527	0.262639	No
row_106	KIF15	3668	0.133561	0.259803	No
row_107	MOSPD1	3729	0.12861	0.256568	No
row_108	STX3	3822	0.120892	0.250576	No
row_109	CIT	3918	0.113746	0.244239	No
row_110	MEGF9	3924	0.113609	0.245361	No
row_111	CCND1	3926	0.113522	0.246814	No
row_112	ACAT1	3943	0.112059	0.247003	No
row_113	EXPH5	3970	0.109978	0.246336	No
row_114	HNRNPA2B1	3975	0.109534	0.247486	No
row_115	CD40	4048	0.104583	0.242931	No
row_116	TGFBR2	4049	0.104518	0.244345	No
row_117	SMARCC1	4066	0.102933	0.244411	No
row_118	MELK	4106	0.100841	0.242542	No
row_119	CTSC	4147	0.0982366	0.240554	No
row_120	GPD1L	4188	0.0952374	0.238527	No
row_121	FABP5	4206	0.0942467	0.238392	No
row_122	ALCAM	4259	0.0908667	0.23531	No
row_123	BTG2	4325	0.0868078	0.231096	No
row_124	EPAS1	4337	0.085968	0.231347	No
row_125	ATP1B1	4393	0.0824159	0.227902	No
row_126	TBC1D5	4409	0.0812751	0.227758	No
row_127	ADI1	4414	0.0810571	0.228522	No
row_128	BAZ1A	4448	0.0789526	0.226855	No
row_129	CDC123	4461	0.0781621	0.226917	No
row_130	PPARG	4511	0.0747149	0.223865	No
row_131	NVL	4514	0.0745083	0.224707	No
row_132	MYO1B	4538	0.0732573	0.223792	No
row_133	SLC25A13	4608	0.069115	0.219006	No
row_134	HSP90AA1	4697	0.0628025	0.21256	No
row_135	GDI2	4715	0.0618674	0.211988	No
row_136	FHL1	4718	0.0616052	0.212655	No
row_137	INPP5F	4732	0.0609903	0.212402	No
row_138	JARID2	4733	0.0607185	0.213224	No
row_139	HSPA8	4794	0.0572196	0.209023	No
row_140	KCNJ2	4889	0.0504966	0.201913	No
row_141	CLEC2B	4904	0.0496433	0.201424	No
row_142	RNASE1	4922	0.0483466	0.200669	No
row_143	DUSP11	4948	0.0466267	0.199227	No
row_144	RPS11	4949	0.0465896	0.199857	No
row_145	PLEKHO1	4982	0.0446226	0.197808	No
row_146	GJA1	5053	0.0411317	0.192561	No
row_147	ASPH	5071	0.0399094	0.191691	No
row_148	ASS1	5077	0.0392348	0.191808	No
row_149	WDR61	5102	0.0374634	0.190325	No
row_150	EXT1	5132	0.0357835	0.188405	No
row_151	SLC16A7	5151	0.0347546	0.187382	No
row_152	NUCKS1	5154	0.034548	0.187684	No
row_153	S100A2	5257	0.0293047	0.179624	No
row_154	BNIP3	5274	0.0285428	0.178684	No
row_155	CDKN3	5276	0.0283192	0.178984	No
row_156	PGM1	5404	0.0221588	0.168755	No
row_157	LSM3	5405	0.0221412	0.169054	No
row_158	ANXA7	5573	0.0135531	0.155392	No
row_159	CRABP2	5596	0.0117519	0.153727	No
row_160	PEG10	5612	0.0111811	0.152635	No
row_161	DDIT4	5615	0.0109786	0.152618	No
row_162	UBE2E1	5636	0.010245	0.151098	No
row_163	ARL6IP1	5684	0.00773736	0.147306	No
row_164	DDX10	5756	0.00448185	0.141481	No
row_165	LBR	5807	0.00184225	0.13736	No
row_166	HSD17B4	5841	0.000245362	0.134628	No
row_167	FSTL1	5879	-0.00138606	0.131579	No
row_168	USP7	5886	-0.0016399	0.131104	No
row_169	CXCL1	5996	-0.00675648	0.122159	No
row_170	TUBB	6015	-0.00800536	0.120775	No
row_171	STMN1	6016	-0.00802302	0.120883	No
row_172	JAK1	6041	-0.00910273	0.119017	No
row_173	MAGED1	6087	-0.0116724	0.115444	No
row_174	SHB	6092	-0.0119567	0.115274	No
row_175	IGF1R	6114	-0.0130986	0.11371	No
row_176	RAD1	6142	-0.0143429	0.111666	No
row_177	FOLR1	6152	-0.0147852	0.11112	No
row_178	HSPA13	6183	-0.0161506	0.108851	No
row_179	RHOA	6194	-0.0167894	0.108249	No
row_180	FZD1	6197	-0.0170422	0.108314	No
row_181	POLA1	6211	-0.0180697	0.10748	No
row_182	SORD	6221	-0.0184755	0.106984	No
row_183	ARPC1A	6243	-0.0200693	0.105515	No
row_184	WWTR1	6257	-0.0205793	0.104715	No
row_185	OXCT1	6352	-0.0249756	0.09726	No
row_186	ANXA1	6419	-0.0280193	0.0921673	No
row_187	ATF3	6424	-0.0283014	0.0922185	No
row_188	PTPRK	6430	-0.0286144	0.092191	No
row_189	TFAP2A	6477	-0.0308257	0.0887944	No
row_190	ARL6IP5	6519	-0.0331225	0.0858434	No
row_191	UBE2N	6523	-0.0332242	0.0860441	No
row_192	COL4A1	6531	-0.0335518	0.0859176	No
row_193	SLIRP	6532	-0.0335705	0.0863717	No
row_194	DYNC1H1	6557	-0.0344634	0.0848482	No
row_195	SLC4A4	6576	-0.0356503	0.0838382	No
row_196	PSCA	6591	-0.0360759	0.0831655	No
row_197	ADM	6597	-0.0363265	0.0832424	No
row_198	TSPAN3	6641	-0.0385553	0.080199	No
row_199	ISOC1	6660	-0.0392859	0.0792382	No
row_200	CYBA	6661	-0.0392877	0.0797696	No
row_201	NNT	6707	-0.0411515	0.0765955	No
row_202	ACOT7	6709	-0.0411819	0.0770697	No
row_203	AHNAK	6792	-0.0454926	0.0708869	No
row_204	NME4	6862	-0.0488615	0.0658274	No
row_205	GBP1	6866	-0.048969	0.0662411	No
row_206	NIT2	6876	-0.0495044	0.0661647	No
row_207	CHST11	6928	-0.0512569	0.0626299	No
row_208	TTC39A	6937	-0.0518281	0.0626677	No
row_209	NQO1	7037	-0.0559158	0.0552165	No
row_210	IRF6	7045	-0.0562038	0.0553965	No
row_211	CENPA	7052	-0.0565068	0.0556634	No
row_212	TCN1	7061	-0.0570622	0.0557721	No
row_213	IRF9	7066	-0.0571696	0.0562138	No
row_214	TLE1	7090	-0.0581018	0.0550929	No
row_215	ECI2	7123	-0.0598426	0.0532495	No
row_216	SFPQ	7137	-0.0606556	0.0529922	No
row_217	SDC1	7154	-0.061486	0.0524975	No
row_218	NET1	7157	-0.0617473	0.053167	No
row_219	ANXA3	7183	-0.0628228	0.0519442	No
row_220	LEF1	7196	-0.0631502	0.0518035	No
row_221	FUT1	7225	-0.0643831	0.0503531	No
row_222	IER5	7240	-0.0648796	0.0500701	No
row_223	S100P	7245	-0.0650763	0.0506188	No
row_224	JAG1	7341	-0.0691925	0.0436788	No
row_225	ALDOA	7377	-0.0707403	0.0417341	No
row_226	NPC2	7399	-0.0717365	0.0409635	No
row_227	MYOF	7424	-0.0727869	0.0399583	No
row_228	NUP85	7472	-0.0751411	0.0370783	No
row_229	DNMT3A	7473	-0.0752148	0.0380957	No
row_230	CRTAP	7476	-0.0753811	0.0389496	No
row_231	PLK1	7477	-0.0754194	0.0399698	No
row_232	S100A4	7510	-0.0767232	0.0383547	No
row_233	MOK	7541	-0.0785285	0.0369299	No
row_234	MEST	7544	-0.0786581	0.0378281	No
row_235	EFCAB11	7585	-0.080676	0.0356032	No
row_236	TAF15	7593	-0.0811118	0.0361201	No
row_237	GATA6	7614	-0.0822706	0.0355749	No
row_238	GAS6	7619	-0.0824572	0.0363587	No
row_239	PRSS23	7623	-0.0827198	0.037229	No
row_240	CD59	7625	-0.0828134	0.0382663	No
row_241	TACC3	7667	-0.0844772	0.0360099	No
row_242	NOTCH2	7699	-0.0860234	0.0346035	No
row_243	DNAJB2	7703	-0.0861854	0.0355207	No
row_244	FGFR2	7749	-0.0881303	0.0329821	No
row_245	NLRP2	7782	-0.0897007	0.0315426	No
row_246	ZMYND8	7846	-0.0926595	0.027573	No
row_247	PEA15	7856	-0.0930344	0.0280854	No
row_248	NUPR1	7918	-0.0962878	0.0243307	No
row_249	FKBP4	7974	-0.0986443	0.0211053	No
row_250	PAN2	7984	-0.0990573	0.0216991	No
row_251	LGALS3BP	8000	-0.0995184	0.0218018	No
row_252	CAPNS1	8045	-0.101948	0.019533	No
row_253	RCAN1	8052	-0.102301	0.0204194	No
row_254	TPM1	8057	-0.102543	0.021475	No
row_255	PMM2	8091	-0.103922	0.0201449	No
row_256	VAMP1	8144	-0.106204	0.0172705	No
row_257	MCAM	8163	-0.107162	0.0172278	No
row_258	VEGFA	8176	-0.107444	0.0176864	No
row_259	SRPX	8192	-0.108085	0.0179049	No
row_260	GMDS	8218	-0.109243	0.01731	No
row_261	SPTBN1	8251	-0.110439	0.016151	No
row_262	VTCN1	8380	-0.11686	0.00711995	No
row_263	GADD45A	8391	-0.117222	0.0078766	No
row_264	GPATCH8	8400	-0.117547	0.00880345	No
row_265	SLC16A3	8443	-0.119245	0.0069345	No
row_266	ISYNA1	8474	-0.120799	0.00608143	No
row_267	NXN	8480	-0.121051	0.0073044	No
row_268	KIF20A	8527	-0.123344	0.00515928	No
row_269	EPB41L2	8587	-0.126123	0.00197399	No
row_270	TRAPPC6A	8604	-0.126487	0.00235854	No
row_271	POLR1C	8622	-0.127583	0.00267502	No
row_272	IFNAR1	8632	-0.128014	0.00366055	No
row_273	CIRBP	8657	-0.129285	0.00341972	No
row_274	LAMB1	8696	-0.13147	0.00204776	No
row_275	PAM	8775	-0.135357	-0.00258781	No
row_276	BLMH	8810	-0.137112	-0.00355182	No
row_277	DAG1	8929	-0.143468	-0.0113939	No
row_278	LAMC1	8971	-0.145649	-0.0128227	No
row_279	HIGD1A	8983	-0.146158	-0.0117576	No
row_280	AKR1C3	9013	-0.147807	-0.0121624	No
row_281	STON1	9040	-0.14967	-0.0122933	No
row_282	PLAT	9043	-0.149802	-0.0104327	No
row_283	PFKP	9081	-0.151146	-0.0114556	No
row_284	G6PC3	9085	-0.151314	-0.00965741	No
row_285	IGFBP4	9090	-0.151475	-0.00793998	No
row_286	IMPDH2	9153	-0.155636	-0.0109748	No
row_287	DKK1	9202	-0.158187	-0.0128144	No
row_288	GLB1	9208	-0.158479	-0.0110851	No
row_289	LDOC1	9215	-0.158798	-0.0094344	No
row_290	TNC	9239	-0.160379	-0.00917172	No
row_291	TBC1D16	9266	-0.16201	-0.00913569	No
row_292	ELK3	9308	-0.164472	-0.0103099	No
row_293	GBP2	9362	-0.167771	-0.0124344	No
row_294	HIST1H1C	9445	-0.172502	-0.0168991	No
row_295	CPE	9459	-0.173296	-0.0156327	No
row_296	ANXA6	9512	-0.176185	-0.0175604	No
row_297	MKI67	9599	-0.18088	-0.0222434	No
row_298	MICAL2	9614	-0.181771	-0.0209453	No
row_299	CDKN1A	9624	-0.182302	-0.0192253	No
row_300	RCBTB2	9627	-0.182329	-0.0169247	No
row_301	COL4A2	9648	-0.183283	-0.0161035	No
row_302	TGFBI	9722	-0.187421	-0.0196203	No
row_303	PLXNB2	9752	-0.189346	-0.0194632	No
row_304	ITGB5	9819	-0.194074	-0.0223096	No
row_305	STOM	9835	-0.195484	-0.0209088	No
row_306	ZNF331	9843	-0.196107	-0.0188364	No
row_307	CAV2	9850	-0.196497	-0.0166757	No
row_308	ETV1	9992	-0.207207	-0.0255624	No
row_309	LAMA4	10032	-0.210141	-0.025953	No
row_310	AMFR	10100	-0.215425	-0.0285936	No
row_311	CAPG	10110	-0.216087	-0.0264166	No
row_312	IPO13	10193	-0.222673	-0.0302027	No
row_313	COL9A2	10316	-0.232831	-0.0371675	No
row_314	TRIB3	10348	-0.235734	-0.0365487	No
row_315	IGFBP3	10360	-0.236767	-0.0342579	No
row_316	CST3	10453	-0.244258	-0.038581	No
row_317	S100A10	10478	-0.247314	-0.0372252	No
row_318	ARPC1B	10513	-0.251208	-0.0366458	No
row_319	SPARC	10532	-0.252916	-0.0347168	No
row_320	DCPS	10554	-0.255041	-0.0330078	No
row_321	ANKRD10	10681	-0.268494	-0.0398219	No
row_322	RSAD2	10852	-0.288392	-0.0500145	No
row_323	SIRPA	10967	-0.302009	-0.0553804	No
row_324	SYNM	11080	-0.316731	-0.0603812	No
row_325	SULF1	11191	-0.332931	-0.0649971	No
row_326	PLEKHM1	11287	-0.348093	-0.0681643	No
row_327	TMX4	11318	-0.353028	-0.065876	No
row_328	LGALS1	11467	-0.381666	-0.072983	No
row_329	DCXR	11505	-0.392044	-0.0707472	No
row_330	HIST1H2AC	11601	-0.416178	-0.0729934	No
row_331	TSPAN13	11651	-0.435129	-0.0711696	No
row_332	SNRPF	11661	-0.439506	-0.0659704	No
row_333	APOD	11694	-0.447591	-0.0625687	No
row_334	SLC2A5	11772	-0.471299	-0.062577	No
row_335	SERPINA3	11844	-0.502951	-0.0616597	No
row_336	ERBB3	11867	-0.510522	-0.0565776	No
row_337	CHAC1	11873	-0.516238	-0.0500088	No
row_338	ARNT2	11877	-0.518941	-0.0432377	No
row_339	RPA3	11936	-0.54946	-0.0406135	No
row_340	SPRY1	11956	-0.562338	-0.0345817	No
row_341	CBR3	11971	-0.570497	-0.0280251	No
row_342	ALOX5AP	12132	-0.706337	-0.0317351	No
row_343	ORC1	12140	-0.715291	-0.0226395	No
row_344	LAMP3	12167	-0.74073	-0.014775	No
row_345	CDH2	12171	-0.741991	-0.00498654	No
row_346	PTP4A3	12247	-0.87606	0.000646312	No
row_347	RTN2	12270	-0.938963	0.011524	No

## Sheet: Import_Down_CoV_NHBE vs Mock_NH
Importazole_Down_SARS CoV-2-NHBE vs Mock-NHBE_Enriched Genes based on Pre-Ranked GSEA
NAME	SYMBOL	RANK IN GENE LIST	RANK METRIC SCORE	RUNNING ES	CORE ENRICHMENT
row_0	CDH19	8	2.85464	0.059778	Yes
row_1	CD58	213	0.954293	0.0632337	Yes
row_2	TFF3	315	0.829824	0.0725101	Yes
row_3	CSGALNACT1	372	0.77385	0.0842957	Yes
row_4	SNX10	422	0.727595	0.0956767	Yes
row_5	SMC4	488	0.689587	0.10494	Yes
row_6	TMEM135	494	0.687251	0.119079	Yes
row_7	MNAT1	586	0.640539	0.125169	Yes
row_8	PBK	589	0.639887	0.138551	Yes
row_9	TFPI	621	0.624468	0.149227	Yes
row_10	CMTM6	641	0.613711	0.16066	Yes
row_11	KIF14	685	0.598913	0.169809	Yes
row_12	BNIP3L	692	0.592138	0.181852	Yes
row_13	TIMP4	693	0.592051	0.194387	Yes
row_14	CHPT1	751	0.56843	0.201741	Yes
row_15	DLGAP5	776	0.558777	0.211601	Yes
row_16	FAM208A	809	0.546016	0.220533	Yes
row_17	TMEM47	837	0.53351	0.229611	Yes
row_18	IL6ST	890	0.521456	0.236382	Yes
row_19	AKAP7	899	0.519819	0.24673	Yes
row_20	LANCL1	1076	0.470673	0.242246	Yes
row_21	CENPF	1163	0.449699	0.244706	Yes
row_22	OSBPL8	1291	0.419243	0.243156	Yes
row_23	HLTF	1307	0.414116	0.250692	Yes
row_24	SACS	1514	0.373663	0.241691	Yes
row_25	ITGA6	1536	0.370452	0.247809	Yes
row_26	PIK3R1	1542	0.369617	0.255224	Yes
row_27	PTPN12	1595	0.361859	0.258616	Yes
row_28	SLC1A1	1602	0.361015	0.265766	Yes
row_29	ATP5S	1613	0.359306	0.272552	Yes
row_30	PCOLCE2	1660	0.350916	0.276205	Yes
row_31	VRK1	1672	0.348237	0.282674	Yes
row_32	ALDH1A1	1681	0.346591	0.289355	Yes
row_33	LYPLA1	1751	0.336339	0.290811	Yes
row_34	HMGA2	1821	0.325365	0.292035	Yes
row_35	PHLDA1	2110	0.282949	0.274381	Yes
row_36	CCNA2	2112	0.282546	0.280281	Yes
row_37	MBNL1	2122	0.281465	0.285501	Yes
row_38	RHOBTB3	2150	0.276555	0.289139	Yes
row_39	TBC1D4	2153	0.276096	0.29482	Yes
row_40	SIX1	2257	0.263152	0.291936	Yes
row_41	SRSF3	2267	0.262411	0.296752	Yes
row_42	ME1	2294	0.259394	0.300109	Yes
row_43	TOP2B	2300	0.258736	0.305176	Yes
row_44	SKP1	2311	0.257616	0.309809	Yes
row_45	NR2F2	2347	0.253074	0.312294	Yes
row_46	UAP1	2394	0.24819	0.313772	Yes
row_47	CHSY1	2402	0.24756	0.318438	Yes
row_48	GALNT7	2445	0.243587	0.320147	Yes
row_49	PCM1	2451	0.242689	0.324874	Yes
row_50	ADK	2524	0.235025	0.323939	Yes
row_51	NCAPG2	2541	0.232561	0.327549	Yes
row_52	PPP3CA	2604	0.225447	0.327232	Yes
row_53	ATF1	2631	0.223472	0.329829	Yes
row_54	CEP170	2664	0.220354	0.331867	Yes
row_55	TIAM1	2785	0.208675	0.326433	Yes
row_56	ADD3	2818	0.205672	0.32816	Yes
row_57	CXCL14	2821	0.205493	0.332347	Yes
row_58	HNRNPD	2841	0.202977	0.335084	Yes
row_59	SLK	2893	0.198938	0.335109	Yes
row_60	GTF2H5	2989	0.19006	0.331333	Yes
row_61	CBFB	3019	0.186991	0.332911	Yes
row_62	ALDH1A3	3124	0.178972	0.328162	Yes
row_63	SLC26A2	3164	0.176156	0.32869	Yes
row_64	SERPINE2	3176	0.175167	0.331495	Yes
row_65	INPP4B	3181	0.175059	0.334873	Yes
row_66	RAD23B	3209	0.172823	0.336315	Yes
row_67	POLE2	3314	0.164528	0.331261	No
row_68	CLTC	3365	0.158487	0.330511	No
row_69	ANP32E	3433	0.152708	0.328244	No
row_70	AMD1	3450	0.151145	0.33013	No
row_71	BCLAF1	3535	0.144291	0.326289	No
row_72	KIF15	3668	0.133561	0.31828	No
row_73	CIT	3918	0.113746	0.300246	No
row_74	MEGF9	3924	0.113609	0.302241	No
row_75	CCND1	3926	0.113522	0.304562	No
row_76	ACAT1	3943	0.112059	0.305621	No
row_77	HNRNPA2B1	3975	0.109534	0.305395	No
row_78	TGFBR2	4049	0.104518	0.301615	No
row_79	SMARCC1	4066	0.102933	0.30248	No
row_80	MELK	4106	0.100841	0.301414	No
row_81	CTSC	4147	0.0982366	0.30021	No
row_82	GPD1L	4188	0.0952374	0.298942	No
row_83	FABP5	4206	0.0942467	0.299542	No
row_84	ALCAM	4259	0.0908667	0.297196	No
row_85	ATP1B1	4393	0.0824159	0.288023	No
row_86	TBC1D5	4409	0.0812751	0.288512	No
row_87	ADI1	4414	0.0810571	0.289899	No
row_88	BAZ1A	4448	0.0789526	0.288862	No
row_89	CDC123	4461	0.0781621	0.289531	No
row_90	PPARG	4511	0.0747149	0.287091	No
row_91	SLC25A13	4608	0.069115	0.280673	No
row_92	HSP90AA1	4697	0.0628025	0.274778	No
row_93	GDI2	4715	0.0618674	0.274692	No
row_94	INPP5F	4732	0.0609903	0.27467	No
row_95	JARID2	4733	0.0607185	0.275955	No
row_96	HSPA8	4794	0.0572196	0.272241	No
row_97	RPS11	4949	0.0465896	0.260585	No
row_98	ASPH	5071	0.0399094	0.251496	No
row_99	WDR61	5102	0.0374634	0.249826	No
row_100	SLC16A7	5151	0.0347546	0.246621	No
row_101	NUCKS1	5154	0.034548	0.247189	No
row_102	S100A2	5257	0.0293047	0.239435	No
row_103	BNIP3	5274	0.0285428	0.238726	No
row_104	CDKN3	5276	0.0283192	0.239244	No
row_105	PGM1	5404	0.0221588	0.229287	No
row_106	LSM3	5405	0.0221412	0.229755	No
row_107	ANXA7	5573	0.0135531	0.216332	No
row_108	DDIT4	5615	0.0109786	0.213199	No
row_109	UBE2E1	5636	0.010245	0.211774	No
row_110	ARL6IP1	5684	0.00773736	0.208079	No
row_111	DDX10	5756	0.00448185	0.202345	No
row_112	LBR	5807	0.00184225	0.19828	No
row_113	HSD17B4	5841	0.000245362	0.195576	No
row_114	FSTL1	5879	-0.00138606	0.192568	No
row_115	USP7	5886	-0.0016399	0.19211	No
row_116	CXCL1	5996	-0.00675648	0.183304	No
row_117	TUBB	6015	-0.00800536	0.181996	No
row_118	STMN1	6016	-0.00802302	0.182166	No
row_119	JAK1	6041	-0.00910273	0.180388	No
row_120	MAGED1	6087	-0.0116724	0.176941	No
row_121	IGF1R	6114	-0.0130986	0.175084	No
row_122	FOLR1	6152	-0.0147852	0.17236	No
row_123	RHOA	6194	-0.0167894	0.169349	No
row_124	POLA1	6211	-0.0180697	0.168418	No
row_125	SORD	6221	-0.0184755	0.16807	No
row_126	ARPC1A	6243	-0.0200693	0.166771	No
row_127	WWTR1	6257	-0.0205793	0.16614	No
row_128	OXCT1	6352	-0.0249756	0.158952	No
row_129	ANXA1	6419	-0.0280193	0.154126	No
row_130	ARL6IP5	6519	-0.0331225	0.1467	No
row_131	UBE2N	6523	-0.0332242	0.147157	No
row_132	COL4A1	6531	-0.0335518	0.147293	No
row_133	SLIRP	6532	-0.0335705	0.148004	No
row_134	DYNC1H1	6557	-0.0344634	0.146763	No
row_135	SLC4A4	6576	-0.0356503	0.14604	No
row_136	PSCA	6591	-0.0360759	0.145655	No
row_137	TSPAN3	6641	-0.0385553	0.142448	No
row_138	CYBA	6661	-0.0392877	0.14172	No
row_139	NNT	6707	-0.0411515	0.138897	No
row_140	ACOT7	6709	-0.0411819	0.139687	No
row_141	AHNAK	6792	-0.0454926	0.133918	No
row_142	NME4	6862	-0.0488615	0.129288	No
row_143	NIT2	6876	-0.0495044	0.129269	No
row_144	CHST11	6928	-0.0512569	0.126167	No
row_145	NQO1	7037	-0.0559158	0.118485	No
row_146	CENPA	7052	-0.0565068	0.118531	No
row_147	TCN1	7061	-0.0570622	0.119083	No
row_148	TLE1	7090	-0.0581018	0.118014	No
row_149	ECI2	7123	-0.0598426	0.116654	No
row_150	SFPQ	7137	-0.0606556	0.116871	No
row_151	NET1	7157	-0.0617473	0.116618	No
row_152	ANXA3	7183	-0.0628228	0.115896	No
row_153	LEF1	7196	-0.0631502	0.116248	No
row_154	S100P	7245	-0.0650763	0.113685	No
row_155	ALDOA	7377	-0.0707403	0.104428	No
row_156	NPC2	7399	-0.0717365	0.104223	No
row_157	MYOF	7424	-0.0727869	0.103793	No
row_158	NUP85	7472	-0.0751411	0.101526	No
row_159	CRTAP	7476	-0.0753811	0.102875	No
row_160	PLK1	7477	-0.0754194	0.104472	No
row_161	S100A4	7510	-0.0767232	0.103469	No
row_162	MOK	7541	-0.0785285	0.102669	No
row_163	EFCAB11	7585	-0.080676	0.100847	No
row_164	TAF15	7593	-0.0811118	0.101989	No
row_165	PRSS23	7623	-0.0827198	0.10136	No
row_166	CD59	7625	-0.0828134	0.103031	No
row_167	TACC3	7667	-0.0844772	0.101454	No
row_168	NOTCH2	7699	-0.0860234	0.10073	No
row_169	ZMYND8	7846	-0.0926595	0.0907055	No
row_170	PAN2	7984	-0.0990573	0.0815556	No
row_171	LGALS3BP	8000	-0.0995184	0.0824311	No
row_172	CAPNS1	8045	-0.101948	0.0809772	No
row_173	RCAN1	8052	-0.102301	0.0826504	No
row_174	TPM1	8057	-0.102543	0.084493	No
row_175	MCAM	8163	-0.107162	0.0781417	No
row_176	SRPX	8192	-0.108085	0.0781312	No
row_177	GMDS	8218	-0.109243	0.0783916	No
row_178	SPTBN1	8251	-0.110439	0.0781026	No
row_179	GPATCH8	8400	-0.117547	0.0684411	No
row_180	SLC16A3	8443	-0.119245	0.0675176	No
row_181	KIF20A	8527	-0.123344	0.063315	No
row_182	EPB41L2	8587	-0.126123	0.0611415	No
row_183	CIRBP	8657	-0.129285	0.058214	No
row_184	LAMB1	8696	-0.13147	0.0578777	No
row_185	PAM	8775	-0.135357	0.0543399	No
row_186	BLMH	8810	-0.137112	0.0544515	No
row_187	DAG1	8929	-0.143468	0.0478016	No
row_188	LAMC1	8971	-0.145649	0.0475192	No
row_189	HIGD1A	8983	-0.146158	0.0497104	No
row_190	AKR1C3	9013	-0.147807	0.0504588	No
row_191	PLAT	9043	-0.149802	0.0512495	No
row_192	PFKP	9081	-0.151146	0.0514118	No
row_193	G6PC3	9085	-0.151314	0.054369	No
row_194	IGFBP4	9090	-0.151475	0.0572474	No
row_195	IMPDH2	9153	-0.155636	0.0554525	No
row_196	DKK1	9202	-0.158187	0.0548608	No
row_197	GLB1	9208	-0.158479	0.0578055	No
row_198	TNC	9239	-0.160379	0.058738	No
row_199	TBC1D16	9266	-0.16201	0.0600333	No
row_200	ELK3	9308	-0.164472	0.0601494	No
row_201	ANXA6	9512	-0.176185	0.0472141	No
row_202	MKI67	9599	-0.18088	0.0439833	No
row_203	COL4A2	9648	-0.183283	0.0439229	No
row_204	TGFBI	9722	-0.187421	0.0418978	No
row_205	ITGB5	9819	-0.194074	0.0381254	No
row_206	STOM	9835	-0.195484	0.0410325	No
row_207	CAV2	9850	-0.196497	0.0440431	No
row_208	ETV1	9992	-0.207207	0.0368545	No
row_209	LAMA4	10032	-0.210141	0.0381016	No
row_210	AMFR	10100	-0.215425	0.0371619	No
row_211	IGFBP3	10360	-0.236767	0.0209118	No
row_212	CST3	10453	-0.244258	0.0185302	No
row_213	S100A10	10478	-0.247314	0.0217957	No
row_214	ARPC1B	10513	-0.251208	0.0243227	No
row_215	SPARC	10532	-0.252916	0.0281994	No
row_216	DCPS	10554	-0.255041	0.0318748	No
row_217	SYNM	11080	-0.316731	-0.00451965	No
row_218	TMX4	11318	-0.353028	-0.0165023	No
row_219	LGALS1	11467	-0.381666	-0.0205723	No
row_220	DCXR	11505	-0.392044	-0.0153099	No
row_221	TSPAN13	11651	-0.435129	-0.0180017	No
row_222	SNRPF	11661	-0.439506	-0.00943594	No
row_223	APOD	11694	-0.447591	-0.00258718	No
row_224	SERPINA3	11844	-0.502951	-0.00417152	No
row_225	ERBB3	11867	-0.510522	0.00483049	No
row_226	RPA3	11936	-0.54946	0.0108805	No
row_227	CBR3	11971	-0.570497	0.0201671	No
row_228	CDH2	12171	-0.741991	0.0195386	No

## Sheet: Import_Up_CoV_NHBE vs Mock_NHBE
Importazole_Up__SARS CoV-2-NHBE vs Mock-NHBE_Enriched Genes based on Pre-Ranked GSEA
NAME	SYMBOL	RANK IN GENE LIST	RANK METRIC SCORE	RUNNING ES	CORE ENRICHMENT
row_0	TNFSF4	147	1.10116	0.0293553	Yes
row_1	PMAIP1	173	1.03915	0.0663092	Yes
row_2	HSPA6	492	0.688373	0.0662657	Yes
row_3	TRIM13	588	0.639992	0.0825489	Yes
row_4	IDO1	767	0.562392	0.0891683	Yes
row_5	PIK3CA	1010	0.48663	0.0877385	Yes
row_6	TMEM158	1204	0.439643	0.0885322	Yes
row_7	TFRC	1224	0.434712	0.103296	Yes
row_8	ARMCX1	1301	0.416874	0.112754	Yes
row_9	FAM69A	1512	0.37411	0.109706	Yes
row_10	SOCS2	1736	0.338011	0.104246	Yes
row_11	CXADR	1743	0.337238	0.116411	Yes
row_12	EDN1	1831	0.323561	0.121473	Yes
row_13	CTNND1	1914	0.308665	0.126382	Yes
row_14	BEX4	1918	0.308258	0.137704	Yes
row_15	NT5E	1934	0.305816	0.147957	Yes
row_16	PLA2G4A	2114	0.28227	0.143985	Yes
row_17	BTG3	2178	0.27328	0.149113	Yes
row_18	HIST2H2BE	2231	0.265719	0.154852	Yes
row_19	ZNF195	2242	0.264956	0.16398	Yes
row_20	HIST1H2BD	2310	0.257662	0.168196	Yes
row_21	DYRK3	2318	0.257058	0.177271	Yes
row_22	XIST	2388	0.2487	0.180989	Yes
row_23	LPAR6	2554	0.230518	0.176214	Yes
row_24	ARL4C	2568	0.229072	0.183751	Yes
row_25	ZFP36L2	2610	0.224959	0.188856	Yes
row_26	ZNF264	2659	0.220711	0.193232	Yes
row_27	CDC42EP3	2833	0.204333	0.186824	No
row_28	SNAI2	2854	0.201963	0.192774	No
row_29	CASP1	3223	0.171519	0.169271	No
row_30	TPP1	3235	0.170388	0.174769	No
row_31	MEIS2	3352	0.159895	0.171331	No
row_32	SUPV3L1	3442	0.151776	0.169785	No
row_33	ZNF232	3611	0.138527	0.161315	No
row_34	MOSPD1	3729	0.12861	0.156622	No
row_35	STX3	3822	0.120892	0.153673	No
row_36	EXPH5	3970	0.109978	0.145841	No
row_37	CD40	4048	0.104583	0.1435	No
row_38	BTG2	4325	0.0868078	0.124304	No
row_39	EPAS1	4337	0.085968	0.126634	No
row_40	NVL	4514	0.0745083	0.115111	No
row_41	MYO1B	4538	0.0732573	0.115989	No
row_42	FHL1	4718	0.0616052	0.103738	No
row_43	KCNJ2	4889	0.0504966	0.0918022	No
row_44	CLEC2B	4904	0.0496433	0.0925258	No
row_45	RNASE1	4922	0.0483466	0.0929567	No
row_46	DUSP11	4948	0.0466267	0.0926722	No
row_47	PLEKHO1	4982	0.0446226	0.0916618	No
row_48	GJA1	5053	0.0411317	0.0875102	No
row_49	ASS1	5077	0.0392348	0.0871111	No
row_50	EXT1	5132	0.0357835	0.0840606	No
row_51	CRABP2	5596	0.0117519	0.0468347	No
row_52	PEG10	5612	0.0111811	0.0460339	No
row_53	SHB	6092	-0.0119567	0.00751408	No
row_54	RAD1	6142	-0.0143429	0.00406588	No
row_55	HSPA13	6183	-0.0161506	0.00141768	No
row_56	FZD1	6197	-0.0170422	0.000999492	No
row_57	ATF3	6424	-0.0283014	-0.0163246	No
row_58	PTPRK	6430	-0.0286144	-0.0156578	No
row_59	TFAP2A	6477	-0.0308257	-0.0182435	No
row_60	ISOC1	6660	-0.0392859	-0.0315759	No
row_61	GBP1	6866	-0.048969	-0.0464162	No
row_62	TTC39A	6937	-0.0518281	-0.0501664	No
row_63	IRF6	7045	-0.0562038	-0.0567626	No
row_64	IRF9	7066	-0.0571696	-0.0562447	No
row_65	SDC1	7154	-0.061486	-0.0610156	No
row_66	FUT1	7225	-0.0643831	-0.0642948	No
row_67	IER5	7240	-0.0648796	-0.0629995	No
row_68	JAG1	7341	-0.0691925	-0.0685388	No
row_69	DNMT3A	7473	-0.0752148	-0.0763742	No
row_70	MEST	7544	-0.0786581	-0.0791178	No
row_71	GATA6	7614	-0.0822706	-0.0816445	No
row_72	GAS6	7619	-0.0824572	-0.0788762	No
row_73	DNAJB2	7703	-0.0861854	-0.082395	No
row_74	FGFR2	7749	-0.0881303	-0.0827494	No
row_75	NLRP2	7782	-0.0897007	-0.0819872	No
row_76	PEA15	7856	-0.0930344	-0.0844355	No
row_77	NUPR1	7918	-0.0962878	-0.0857854	No
row_78	FKBP4	7974	-0.0986443	-0.0865589	No
row_79	PMM2	8091	-0.103922	-0.0920969	No
row_80	VAMP1	8144	-0.106204	-0.0923426	No
row_81	VEGFA	8176	-0.107444	-0.0908334	No
row_82	VTCN1	8380	-0.11686	-0.102964	No
row_83	GADD45A	8391	-0.117222	-0.0993792	No
row_84	ISYNA1	8474	-0.120799	-0.101518	No
row_85	NXN	8480	-0.121051	-0.0973831	No
row_86	TRAPPC6A	8604	-0.126487	-0.102644	No
row_87	POLR1C	8622	-0.127583	-0.0992401	No
row_88	IFNAR1	8632	-0.128014	-0.0951694	No
row_89	STON1	9040	-0.14967	-0.122665	No
row_90	LDOC1	9215	-0.158798	-0.130862	No
row_91	GBP2	9362	-0.167771	-0.136446	No
row_92	HIST1H1C	9445	-0.172502	-0.136644	No
row_93	CPE	9459	-0.173296	-0.1312	No
row_94	MICAL2	9614	-0.181771	-0.136909	No
row_95	CDKN1A	9624	-0.182302	-0.130801	No
row_96	RCBTB2	9627	-0.182329	-0.124123	No
row_97	PLXNB2	9752	-0.189346	-0.127107	No
row_98	ZNF331	9843	-0.196107	-0.127071	No
row_99	CAPG	10110	-0.216087	-0.140604	No
row_100	IPO13	10193	-0.222673	-0.13892	No
row_101	COL9A2	10316	-0.232831	-0.14011	No
row_102	TRIB3	10348	-0.235734	-0.133788	No
row_103	ANKRD10	10681	-0.268494	-0.150723	No
row_104	RSAD2	10852	-0.288392	-0.153733	No
row_105	SIRPA	10967	-0.302009	-0.151677	No
row_106	SULF1	11191	-0.332931	-0.157327	No
row_107	PLEKHM1	11287	-0.348093	-0.151996	No
row_108	HIST1H2AC	11601	-0.416178	-0.161845	No
row_109	SLC2A5	11772	-0.471299	-0.157992	No
row_110	CHAC1	11873	-0.516238	-0.146759	No
row_111	ARNT2	11877	-0.518941	-0.127533	No
row_112	SPRY1	11956	-0.562338	-0.11278	No
row_113	ALOX5AP	12132	-0.706337	-0.100516	No
row_114	ORC1	12140	-0.715291	-0.0742489	No
row_115	LAMP3	12167	-0.74073	-0.0485727	No
row_116	PTP4A3	12247	-0.87606	-0.0221308	No
row_117	RTN2	12270	-0.938963	0.0113083	No

## Sheet: WFA_CoV-NHBE vs Mock_NHBE
Withaferin A_SARS CoV-2-NHBE vs Mock-NHBE_Enriched Genes based on Pre-Ranked GSEA
NAME	SYMBOL	RANK IN GENE LIST	RANK METRIC SCORE	RUNNING ES	CORE ENRICHMENT
row_0	NUDT4	46	1.78171	0.0154364	Yes
row_1	CCNG1	56	1.5719	0.0316836	Yes
row_2	ASPM	111	1.23135	0.0405034	Yes
row_3	TFF3	315	0.829824	0.0325817	Yes
row_4	NLGN4X	316	0.828952	0.0415447	Yes
row_5	USP1	329	0.817814	0.0493886	Yes
row_6	SERP1	351	0.794242	0.0562287	Yes
row_7	RGS5	353	0.793042	0.0647202	Yes
row_8	DIAPH2	364	0.781082	0.0723334	Yes
row_9	PLEKHF2	378	0.768214	0.0795578	Yes
row_10	XPO1	455	0.708687	0.0808955	Yes
row_11	SUB1	474	0.698589	0.086951	Yes
row_12	SMC4	488	0.689587	0.0933252	Yes
row_13	HSPA6	492	0.688373	0.100519	Yes
row_14	SLC39A6	501	0.681756	0.107224	Yes
row_15	RB1CC1	527	0.66913	0.112379	Yes
row_16	LTN1	528	0.668917	0.119611	Yes
row_17	RECQL	551	0.658901	0.124905	Yes
row_18	NBN	598	0.633271	0.127924	Yes
row_19	SYT1	612	0.627155	0.133623	Yes
row_20	DHX29	619	0.624671	0.139878	Yes
row_21	DCP2	632	0.621071	0.145594	Yes
row_22	CMTM6	641	0.613711	0.151564	Yes
row_23	PTP4A1	662	0.605607	0.156448	Yes
row_24	KIF14	685	0.598913	0.161093	Yes
row_25	MSMO1	703	0.589632	0.166053	Yes
row_26	RFK	715	0.584363	0.171456	Yes
row_27	CHPT1	751	0.56843	0.17469	Yes
row_28	NAP1L1	759	0.566021	0.180227	Yes
row_29	RYBP	771	0.560735	0.185375	Yes
row_30	SERPINB9	791	0.553313	0.189776	Yes
row_31	FAM208A	809	0.546016	0.194265	Yes
row_32	SLC38A2	813	0.543822	0.199896	Yes
row_33	ZMPSTE24	815	0.543022	0.205684	Yes
row_34	IBTK	824	0.540589	0.210863	Yes
row_35	ARHGAP29	935	0.510848	0.207232	Yes
row_36	PBLD	962	0.501941	0.210496	Yes
row_37	LMO2	1040	0.478673	0.209263	Yes
row_38	ROCK1	1047	0.477645	0.213928	Yes
row_39	SUZ12	1060	0.475334	0.218069	Yes
row_40	RAB22A	1071	0.471945	0.22234	Yes
row_41	LANCL1	1076	0.470673	0.227096	Yes
row_42	DCK	1087	0.467236	0.231316	Yes
row_43	HSPH1	1098	0.465256	0.235514	Yes
row_44	COX11	1113	0.462498	0.23935	Yes
row_45	THUMPD1	1117	0.462193	0.244097	Yes
row_46	EIF2AK2	1126	0.459343	0.248398	Yes
row_47	ZNF146	1145	0.454053	0.25181	Yes
row_48	CENPF	1163	0.449699	0.255257	Yes
row_49	PPIP5K2	1217	0.436839	0.25557	Yes
row_50	TFRC	1224	0.434712	0.259771	Yes
row_51	FAM208B	1225	0.434278	0.264466	Yes
row_52	MED13	1237	0.430505	0.268206	Yes
row_53	ETNK1	1244	0.429014	0.272345	Yes
row_54	ARFGEF1	1251	0.427834	0.276472	Yes
row_55	ASCC3	1256	0.426347	0.280749	Yes
row_56	YTHDC2	1290	0.419617	0.282539	Yes
row_57	OSBPL8	1291	0.419243	0.287072	Yes
row_58	HLTF	1307	0.414116	0.290302	Yes
row_59	IMPA1	1322	0.410938	0.29358	Yes
row_60	PHTF2	1334	0.409093	0.297088	Yes
row_61	RANBP2	1376	0.398798	0.297988	Yes
row_62	ATRX	1386	0.396867	0.30153	Yes
row_63	BCL2	1394	0.396026	0.305229	Yes
row_64	CCNC	1395	0.396014	0.309511	Yes
row_65	TGFB2	1398	0.395556	0.313622	Yes
row_66	CPNE3	1447	0.384389	0.313783	Yes
row_67	USP34	1489	0.377459	0.314452	Yes
row_68	ZBTB11	1494	0.376767	0.318193	Yes
row_69	NEK7	1511	0.374116	0.320907	Yes
row_70	SACS	1514	0.373663	0.32478	Yes
row_71	TBL1XR1	1527	0.37173	0.327801	Yes
row_72	UFL1	1539	0.370038	0.330887	Yes
row_73	PIK3R1	1542	0.369617	0.334717	Yes
row_74	UGCG	1545	0.368768	0.338537	Yes
row_75	SHOC2	1549	0.368558	0.342273	Yes
row_76	RGS2	1558	0.3674	0.34558	Yes
row_77	KRAS	1619	0.359203	0.34447	Yes
row_78	GOLGA4	1638	0.354986	0.34681	Yes
row_79	RHOT1	1718	0.341838	0.343932	Yes
row_80	AZIN1	1727	0.339862	0.346941	Yes
row_81	LYPLA1	1751	0.336339	0.348663	Yes
row_82	DPY19L4	1755	0.336301	0.35205	Yes
row_83	GCC2	1775	0.332996	0.354069	Yes
row_84	CDK19	1794	0.330415	0.356144	Yes
row_85	AKAP11	1806	0.328007	0.358775	Yes
row_86	CDC27	1824	0.325184	0.360876	Yes
row_87	RAB5A	1849	0.320496	0.362344	Yes
row_88	PPP1CB	1861	0.319346	0.364882	Yes
row_89	ZMYM2	1938	0.305599	0.361861	Yes
row_90	SEC24A	1940	0.305423	0.36508	Yes
row_91	TOP2A	1996	0.298631	0.363732	Yes
row_92	DDX3X	2004	0.297261	0.366364	Yes
row_93	VAPA	2005	0.297109	0.369576	Yes
row_94	PKN2	2045	0.292534	0.369493	Yes
row_95	HMGCS1	2075	0.288604	0.3702	Yes
row_96	UNC119B	2119	0.281886	0.36967	Yes
row_97	BUB3	2120	0.281819	0.372717	Yes
row_98	MBNL1	2122	0.281465	0.375677	Yes
row_99	RHOBTB3	2150	0.276555	0.37642	Yes
row_100	SNX7	2173	0.273773	0.377549	Yes
row_101	REST	2177	0.273284	0.380255	Yes
row_102	DMXL1	2235	0.265464	0.378381	Yes
row_103	GNAI3	2236	0.265387	0.381251	Yes
row_104	PPP1R12A	2261	0.263016	0.382097	Yes
row_105	SLC25A16	2266	0.262546	0.384603	Yes
row_106	SLC38A1	2270	0.262062	0.387187	Yes
row_107	TWF1	2275	0.261671	0.389683	Yes
row_108	PAPOLA	2288	0.259759	0.391493	Yes
row_109	2021-09-11	2298	0.258846	0.393543	Yes
row_110	TOP2B	2300	0.258736	0.396258	Yes
row_111	HECA	2323	0.256091	0.397196	Yes
row_112	SPAG9	2346	0.253151	0.398102	Yes
row_113	SRP72	2369	0.25099	0.398985	Yes
row_114	XIST	2388	0.2487	0.400176	Yes
row_115	CHSY1	2402	0.24756	0.401771	Yes
row_116	GALC	2450	0.242925	0.400486	Yes
row_117	DR1	2460	0.241472	0.402348	Yes
row_118	NF1	2461	0.241412	0.404958	Yes
row_119	MAN1A1	2473	0.240211	0.40664	Yes
row_120	NR1D2	2519	0.235271	0.405439	Yes
row_121	SEC23A	2533	0.233836	0.406885	Yes
row_122	XPO7	2581	0.227691	0.405436	Yes
row_123	ATF1	2631	0.223472	0.403774	Yes
row_124	KRR1	2640	0.222718	0.405516	Yes
row_125	YES1	2643	0.222064	0.407751	Yes
row_126	LIPA	2705	0.216568	0.405016	Yes
row_127	MMP1	2767	0.210888	0.40222	Yes
row_128	CMPK1	2809	0.206475	0.40104	Yes
row_129	TMPO	2810	0.206335	0.403271	Yes
row_130	LEPROTL1	2831	0.204555	0.403818	Yes
row_131	NRIP1	2861	0.201247	0.403581	Yes
row_132	TTC3	2883	0.19933	0.403988	Yes
row_133	SLK	2893	0.198938	0.40539	Yes
row_134	DICER1	2922	0.196678	0.405187	Yes
row_135	BTBD1	2937	0.19539	0.406134	Yes
row_136	FBXO21	2946	0.193782	0.407564	Yes
row_137	HEATR1	2951	0.193461	0.409323	Yes
row_138	CDC40	2952	0.193432	0.411414	Yes
row_139	SKAP2	2986	0.1902	0.410724	Yes
row_140	YTHDF3	3001	0.189203	0.411605	Yes
row_141	RIOK3	3002	0.189132	0.41365	Yes
row_142	TMED5	3005	0.188848	0.415525	Yes
row_143	ACP1	3062	0.183899	0.412853	No
row_144	APPBP2	3063	0.183886	0.414842	No
row_145	CLCN3	3121	0.179158	0.412035	No
row_146	MAST4	3153	0.176772	0.411367	No
row_147	TM9SF2	3162	0.176241	0.412606	No
row_148	SERPINE2	3176	0.175167	0.413419	No
row_149	CFH	3184	0.174939	0.414727	No
row_150	RNMT	3263	0.168383	0.410057	No
row_151	SLC5A3	3268	0.168073	0.411541	No
row_152	SP3	3306	0.165302	0.410249	No
row_153	OTUD4	3336	0.161585	0.409583	No
row_154	ATP6V1A	3356	0.159502	0.409726	No
row_155	CLTC	3365	0.158487	0.410774	No
row_156	PERP	3386	0.156944	0.410807	No
row_157	CA2	3410	0.155012	0.410569	No
row_158	LRBA	3412	0.154619	0.412157	No
row_159	AMD1	3450	0.151145	0.410712	No
row_160	NFAT5	3472	0.149542	0.410581	No
row_161	ARFGEF2	3514	0.145706	0.408745	No
row_162	ACSL3	3523	0.145048	0.409647	No
row_163	PANK3	3533	0.14432	0.410459	No
row_164	BCLAF1	3535	0.144291	0.411936	No
row_165	TSC22D2	3584	0.140992	0.409465	No
row_166	CDC42BPA	3678	0.132497	0.403158	No
row_167	TOMM20	3687	0.131674	0.403916	No
row_168	NBR1	3698	0.130851	0.404499	No
row_169	PDS5B	3710	0.129839	0.404987	No
row_170	TCF4	3739	0.127764	0.404039	No
row_171	ERLIN2	3745	0.127264	0.404999	No
row_172	TXNRD1	3887	0.116225	0.394521	No
row_173	LPGAT1	3946	0.111732	0.390902	No
row_174	SCAF11	3953	0.111408	0.391607	No
row_175	U2SURP	3954	0.111366	0.392811	No
row_176	NPEPPS	3980	0.108836	0.391908	No
row_177	TMF1	4034	0.105548	0.388638	No
row_178	GNPTAB	4042	0.105235	0.389193	No
row_179	NSF	4145	0.0984119	0.381769	No
row_180	OPA1	4199	0.0946654	0.378382	No
row_181	ATMIN	4233	0.0921413	0.376632	No
row_182	MTMR4	4240	0.0919563	0.377126	No
row_183	ALCAM	4259	0.0908667	0.376611	No
row_184	PHYH	4315	0.087469	0.37298	No
row_185	LARP4	4324	0.0868163	0.373252	No
row_186	RCOR1	4346	0.0852836	0.372427	No
row_187	PUM1	4348	0.0849701	0.373262	No
row_188	ANPEP	4352	0.0846773	0.373928	No
row_189	ECHDC2	4380	0.083393	0.372583	No
row_190	TFPI2	4384	0.0832602	0.373234	No
row_191	YY1	4390	0.0826119	0.373711	No
row_192	KPNA6	4399	0.0817792	0.373929	No
row_193	MTDH	4407	0.0813295	0.374226	No
row_194	TBC1D5	4409	0.0812751	0.375022	No
row_195	DDX60	4437	0.0795571	0.373635	No
row_196	SEC23IP	4446	0.0789957	0.373823	No
row_197	TIMP3	4457	0.078433	0.373839	No
row_198	UBE3C	4466	0.0779669	0.374016	No
row_199	UBR5	4506	0.0749622	0.371581	No
row_200	ARID4B	4523	0.0743163	0.371053	No
row_201	NFKBIE	4534	0.0736726	0.371017	No
row_202	LPP	4556	0.0723206	0.370052	No
row_203	TAB2	4573	0.0714318	0.369492	No
row_204	G0S2	4585	0.0705611	0.36934	No
row_205	TMED10	4613	0.0685686	0.367834	No
row_206	HMGCR	4614	0.068356	0.368573	No
row_207	CTR9	4641	0.066501	0.367129	No
row_208	TMBIM6	4652	0.06593	0.367009	No
row_209	AK1	4698	0.0627239	0.363942	No
row_210	TRAK2	4703	0.0625219	0.364286	No
row_211	SERINC5	4741	0.0602036	0.361857	No
row_212	ARL1	4760	0.0588094	0.360995	No
row_213	SLC30A1	4780	0.0578022	0.360039	No
row_214	B4GALT1	4788	0.0573883	0.360077	No
row_215	MYCBP2	4836	0.0545205	0.356755	No
row_216	KLF4	4860	0.0529608	0.355413	No
row_217	FDX1	4874	0.0516271	0.35489	No
row_218	RNF11	4885	0.0506329	0.354605	No
row_219	KCNJ2	4889	0.0504966	0.354901	No
row_220	RRP1B	4894	0.0502358	0.355112	No
row_221	PRKDC	4901	0.0497945	0.355151	No
row_222	S100A9	4923	0.0483131	0.353925	No
row_223	CBR1	4946	0.0466623	0.352599	No
row_224	UBP1	4952	0.0464435	0.352685	No
row_225	GOLGB1	4990	0.0442838	0.350085	No
row_226	PALLD	5007	0.043235	0.349221	No
row_227	PUM2	5029	0.0419483	0.347927	No
row_228	G3BP1	5054	0.0410024	0.346373	No
row_229	NUCKS1	5154	0.034548	0.338507	No
row_230	MLF1	5168	0.0336281	0.337789	No
row_231	FGFR3	5179	0.033257	0.337316	No
row_232	FOXO3	5182	0.0330729	0.337507	No
row_233	CAB39	5206	0.0323108	0.335943	No
row_234	WDR11	5213	0.0321408	0.335791	No
row_235	RNF6	5219	0.0319406	0.33572	No
row_236	TCERG1	5225	0.0313623	0.335643	No
row_237	OBSL1	5243	0.0300861	0.334553	No
row_238	EPRS	5271	0.0286145	0.332616	No
row_239	PALMD	5282	0.028149	0.332088	No
row_240	YME1L1	5308	0.0270832	0.3303	No
row_241	SEH1L	5321	0.0262221	0.329585	No
row_242	ZNF185	5333	0.0258071	0.328949	No
row_243	SLC25A32	5406	0.0221062	0.323196	No
row_244	MAOA	5442	0.0204453	0.320504	No
row_245	TSPYL1	5475	0.0187284	0.318043	No
row_246	MXI1	5508	0.0165281	0.315559	No
row_247	RAB11FIP1	5617	0.0109357	0.306689	No
row_248	MLEC	5629	0.0105189	0.305888	No
row_249	UBE2E1	5636	0.010245	0.305499	No
row_250	HEXIM1	5667	0.00895726	0.303099	No
row_251	VPS13B	5767	0.00410497	0.294905	No
row_252	LBR	5807	0.00184225	0.291679	No
row_253	USP7	5886	-0.0016399	0.285205	No
row_254	PAFAH1B3	5888	-0.00179795	0.285141	No
row_255	GAPVD1	5891	-0.00184469	0.284995	No
row_256	PHLDA2	6024	-0.00842109	0.274101	No
row_257	KCNS3	6033	-0.00874238	0.273529	No
row_258	SMAD2	6107	-0.012603	0.26759	No
row_259	IGF1R	6114	-0.0130986	0.267233	No
row_260	REEP5	6121	-0.0135493	0.26688	No
row_261	XBP1	6155	-0.0148623	0.264294	No
row_262	HSPA13	6183	-0.0161506	0.262222	No
row_263	KIDINS220	6184	-0.0162493	0.262398	No
row_264	EDF1	6193	-0.0166838	0.261912	No
row_265	LPIN2	6201	-0.017157	0.261515	No
row_266	CCDC47	6209	-0.0179781	0.261127	No
row_267	NCOA2	6274	-0.0213137	0.256031	No
row_268	LAMA3	6302	-0.022835	0.254031	No
row_269	FHL2	6379	-0.026038	0.247988	No
row_270	INSIG1	6388	-0.0264359	0.247608	No
row_271	SETD2	6390	-0.0265144	0.247811	No
row_272	HDAC1	6432	-0.0286447	0.244709	No
row_273	SEC22B	6449	-0.0293123	0.243694	No
row_274	KRT17	6468	-0.0302247	0.242523	No
row_275	MYH10	6484	-0.0312433	0.241612	No
row_276	SET	6487	-0.0314957	0.241787	No
row_277	ZC3H11A	6529	-0.0334808	0.238736	No
row_278	TOB1	6537	-0.0338107	0.238519	No
row_279	ACBD3	6561	-0.0347322	0.236981	No
row_280	TMEM131	6587	-0.0359939	0.235289	No
row_281	LXN	6692	-0.0403212	0.22707	No
row_282	EIF4G3	6742	-0.0426562	0.223454	No
row_283	KPNB1	6778	-0.0448494	0.221026	No
row_284	ACACA	6886	-0.0496966	0.212658	No
row_285	AP2B1	6889	-0.0498818	0.213031	No
row_286	PDLIM5	7020	-0.0553487	0.202811	No
row_287	NQO1	7037	-0.0559158	0.202084	No
row_288	MT1X	7074	-0.0575825	0.19971	No
row_289	SEC63	7120	-0.0595498	0.196609	No
row_290	SFPQ	7137	-0.0606556	0.195934	No
row_291	DPP8	7139	-0.0607763	0.196508	No
row_292	EIF4G2	7174	-0.0625119	0.194354	No
row_293	ANXA3	7183	-0.0628228	0.194367	No
row_294	ACAP2	7317	-0.0682075	0.184036	No
row_295	FOXJ3	7408	-0.0722423	0.177327	No
row_296	ADAR	7468	-0.0750031	0.173228	No
row_297	KAT6A	7506	-0.0763571	0.170975	No
row_298	GOLGA3	7516	-0.0769213	0.171057	No
row_299	CADM1	7519	-0.0769725	0.171723	No
row_300	NUP62	7537	-0.0781633	0.171153	No
row_301	PDZD8	7540	-0.0783517	0.171834	No
row_302	NEDD9	7616	-0.0824209	0.166484	No
row_303	SACM1L	7627	-0.0828791	0.166548	No
row_304	MACF1	7772	-0.0891075	0.155527	No
row_305	GADD45B	7773	-0.0891681	0.156491	No
row_306	CEACAM6	7811	-0.090791	0.154394	No
row_307	ARG2	7818	-0.0911572	0.15488	No
row_308	CRLF3	7843	-0.0924809	0.153883	No
row_309	PRKAR1A	7858	-0.0930672	0.153724	No
row_310	MATR3	7894	-0.0951722	0.15184	No
row_311	USP22	7915	-0.096219	0.151216	No
row_312	HLA-DQB1	7919	-0.0963581	0.152008	No
row_313	SIAH2	8012	-0.0999963	0.145433	No
row_314	FLOT1	8020	-0.100272	0.145934	No
row_315	ABCC5	8070	-0.103233	0.142973	No
row_316	IGFBP7	8075	-0.103332	0.143757	No
row_317	BRD4	8098	-0.104202	0.143053	No
row_318	ATP6V1F	8125	-0.105332	0.142028	No
row_319	EIF3A	8135	-0.105825	0.142423	No
row_320	DNAJB1	8164	-0.107257	0.141253	No
row_321	DKK3	8190	-0.1079	0.140339	No
row_322	CYFIP2	8198	-0.108342	0.140928	No
row_323	TBL1X	8212	-0.108837	0.141023	No
row_324	HMOX1	8275	-0.111646	0.13707	No
row_325	SORL1	8296	-0.113008	0.136627	No
row_326	TRIM22	8396	-0.11742	0.129658	No
row_327	CLINT1	8402	-0.117595	0.130513	No
row_328	MSLN	8464	-0.120388	0.126739	No
row_329	ECM1	8578	-0.125839	0.118695	No
row_330	DHCR24	8581	-0.125978	0.119891	No
row_331	WASF1	8590	-0.126168	0.120589	No
row_332	HIPK1	8610	-0.12704	0.120382	No
row_333	AZGP1	8691	-0.13119	0.115142	No
row_334	JUN	8713	-0.132336	0.114825	No
row_335	SAMD4A	8771	-0.135098	0.111543	No
row_336	SLC2A1	8773	-0.135107	0.11292	No
row_337	MYC	8821	-0.137808	0.110499	No
row_338	UBE2C	8876	-0.140613	0.107525	No
row_339	VEZF1	8882	-0.140777	0.108631	No
row_340	FN1	8896	-0.141533	0.10908	No
row_341	DAG1	8929	-0.143468	0.107968	No
row_342	HOMER3	8970	-0.14558	0.106213	No
row_343	CD36	9086	-0.151319	0.0982784	No
row_344	GSTP1	9130	-0.154166	0.0963668	No
row_345	PNISR	9247	-0.160701	0.0884505	No
row_346	ITGB4	9356	-0.167349	0.081272	No
row_347	DYNLT1	9371	-0.168194	0.0819255	No
row_348	SERPINA1	9688	-0.185304	0.0576308	No
row_349	GPC1	9705	-0.186419	0.0583149	No
row_350	PRKCA	9773	-0.190542	0.0547992	No
row_351	RAPGEF2	9916	-0.201494	0.0451603	No
row_352	SSR4	10084	-0.214453	0.0335809	No
row_353	TSPO	10092	-0.214716	0.0353199	No
row_354	PSIP1	10117	-0.216694	0.0356656	No
row_355	PPIB	10136	-0.217807	0.0365226	No
row_356	CLU	10141	-0.218314	0.0385503	No
row_357	MLXIP	10156	-0.219704	0.0397607	No
row_358	CAMK2N1	10162	-0.220089	0.0417243	No
row_359	LGMN	10195	-0.222753	0.0414697	No
row_360	BST2	10205	-0.223732	0.0431398	No
row_361	ASL	10322	-0.233662	0.0360124	No
row_362	RRAGD	10450	-0.243792	0.0280792	No
row_363	KLF10	10464	-0.245985	0.029657	No
row_364	COG7	10474	-0.247022	0.0315789	No
row_365	S100A10	10478	-0.247314	0.0340033	No
row_366	ACTN4	10484	-0.247995	0.0362686	No
row_367	ARFIP2	10499	-0.24969	0.0378033	No
row_368	SCD5	10564	-0.255864	0.0352436	No
row_369	EFEMP1	10650	-0.2648	0.0310328	No
row_370	PIK3C2B	10685	-0.268942	0.0311112	No
row_371	BCL6	10694	-0.26987	0.0333633	No
row_372	CHST15	10697	-0.270342	0.03612	No
row_373	CYB5A	10762	-0.277116	0.03379	No
row_374	CD9	10879	-0.291	0.0272827	No
row_375	SPINK1	10933	-0.297111	0.0260844	No
row_376	C3	10987	-0.30499	0.0249713	No
row_377	PIH1D1	11041	-0.312122	0.0239353	No
row_378	ABHD14A	11189	-0.332533	0.0152971	No
row_379	COL1A1	11325	-0.354096	0.00789073	No
row_380	S100A8	11358	-0.360904	0.00912988	No
row_381	C2CD2	11359	-0.361149	0.0130348	No
row_382	IRX5	11366	-0.361937	0.0164489	No
row_383	EIF4EBP1	11458	-0.379446	0.0129784	No
row_384	SLC37A4	11503	-0.391914	0.0135542	No
row_385	SLC22A18	11643	-0.430902	0.00664535	No
row_386	TSPAN13	11651	-0.435129	0.0107676	No
row_387	ICAM1	11753	-0.465979	0.00740052	No
row_388	RAB20	11777	-0.473505	0.0106062	No
row_389	CBR3	11971	-0.570497	0.000712708	No
row_390	FOSB	11988	-0.58527	0.00570936	No
row_391	MAFB	12145	-0.719778	0.000509234	No
row_392	RARRES1	12237	-0.846749	0.00209144	No
row_393	MT1F	12314	-1.12272	0.00790587	No

## Sheet: WFA_Down_CoV_NHBE vs Mock_NHBE
Withaferin A_Down_SARS CoV-2-NHBE vs Mock-NHBE_Enriched Genes based on Pre-Ranked GSEA
NAME	SYMBOL	RANK IN GENE LIST	RANK METRIC SCORE	RUNNING ES	CORE ENRICHMENT
row_0	NUDT4	46	1.78171	0.0193887	Yes
row_1	CCNG1	56	1.5719	0.0391063	Yes
row_2	ASPM	111	1.23135	0.0506691	Yes
row_3	NLGN4X	316	0.828952	0.0445878	Yes
row_4	USP1	329	0.817814	0.0542411	Yes
row_5	SERP1	351	0.794242	0.0628432	Yes
row_6	DIAPH2	364	0.781082	0.0720183	Yes
row_7	PLEKHF2	378	0.768214	0.0809433	Yes
row_8	XPO1	455	0.708687	0.0838828	Yes
row_9	SUB1	474	0.698589	0.0914879	Yes
row_10	SMC4	488	0.689587	0.0993893	Yes
row_11	HSPA6	492	0.688373	0.108102	Yes
row_12	SLC39A6	501	0.681756	0.116315	Yes
row_13	RB1CC1	527	0.66913	0.122958	Yes
row_14	LTN1	528	0.668917	0.131665	Yes
row_15	RECQL	551	0.658901	0.138423	Yes
row_16	NBN	598	0.633271	0.142862	Yes
row_17	SYT1	612	0.627155	0.149951	Yes
row_18	DHX29	619	0.624671	0.157586	Yes
row_19	DCP2	632	0.621071	0.164678	Yes
row_20	CMTM6	641	0.613711	0.172005	Yes
row_21	PTP4A1	662	0.605607	0.178235	Yes
row_22	KIF14	685	0.598913	0.184211	Yes
row_23	MSMO1	703	0.589632	0.190481	Yes
row_24	RFK	715	0.584363	0.197178	Yes
row_25	CHPT1	751	0.56843	0.201683	Yes
row_26	NAP1L1	759	0.566021	0.208472	Yes
row_27	RYBP	771	0.560735	0.214861	Yes
row_28	SERPINB9	791	0.553313	0.220493	Yes
row_29	FAM208A	809	0.546016	0.226194	Yes
row_30	SLC38A2	813	0.543822	0.233025	Yes
row_31	ZMPSTE24	815	0.543022	0.240011	Yes
row_32	IBTK	824	0.540589	0.246387	Yes
row_33	ARHGAP29	935	0.510848	0.243939	Yes
row_34	LMO2	1040	0.478673	0.241568	Yes
row_35	ROCK1	1047	0.477645	0.24729	Yes
row_36	SUZ12	1060	0.475334	0.252485	Yes
row_37	RAB22A	1071	0.471945	0.257801	Yes
row_38	LANCL1	1076	0.470673	0.263598	Yes
row_39	DCK	1087	0.467236	0.268853	Yes
row_40	HSPH1	1098	0.465256	0.274082	Yes
row_41	COX11	1113	0.462498	0.278945	Yes
row_42	THUMPD1	1117	0.462193	0.284713	Yes
row_43	EIF2AK2	1126	0.459343	0.290031	Yes
row_44	ZNF146	1145	0.454053	0.294453	Yes
row_45	CENPF	1163	0.449699	0.298901	Yes
row_46	PPIP5K2	1217	0.436839	0.300204	Yes
row_47	TFRC	1224	0.434712	0.305366	Yes
row_48	FAM208B	1225	0.434278	0.311019	Yes
row_49	MED13	1237	0.430505	0.315714	Yes
row_50	ETNK1	1244	0.429014	0.320802	Yes
row_51	ARFGEF1	1251	0.427834	0.325875	Yes
row_52	ASCC3	1256	0.426347	0.331094	Yes
row_53	YTHDC2	1290	0.419617	0.333827	Yes
row_54	OSBPL8	1291	0.419243	0.339285	Yes
row_55	HLTF	1307	0.414116	0.343435	Yes
row_56	IMPA1	1322	0.410938	0.347626	Yes
row_57	PHTF2	1334	0.409093	0.352042	Yes
row_58	RANBP2	1376	0.398798	0.353842	Yes
row_59	ATRX	1386	0.396867	0.358264	Yes
row_60	CCNC	1395	0.396014	0.362757	Yes
row_61	TGFB2	1398	0.395556	0.367741	Yes
row_62	CPNE3	1447	0.384389	0.368775	Yes
row_63	USP34	1489	0.377459	0.370297	Yes
row_64	ZBTB11	1494	0.376767	0.374871	Yes
row_65	NEK7	1511	0.374116	0.378418	Yes
row_66	SACS	1514	0.373663	0.383116	Yes
row_67	TBL1XR1	1527	0.37173	0.386963	Yes
row_68	UFL1	1539	0.370038	0.39087	Yes
row_69	PIK3R1	1542	0.369617	0.395516	Yes
row_70	UGCG	1545	0.368768	0.400151	Yes
row_71	SHOC2	1549	0.368558	0.404701	Yes
row_72	RGS2	1558	0.3674	0.408821	Yes
row_73	KRAS	1619	0.359203	0.408535	Yes
row_74	GOLGA4	1638	0.354986	0.411667	Yes
row_75	RHOT1	1718	0.341838	0.409583	Yes
row_76	AZIN1	1727	0.339862	0.413346	Yes
row_77	LYPLA1	1751	0.336339	0.415822	Yes
row_78	DPY19L4	1755	0.336301	0.419951	Yes
row_79	GCC2	1775	0.332996	0.422715	Yes
row_80	CDK19	1794	0.330415	0.425527	Yes
row_81	AKAP11	1806	0.328007	0.428887	Yes
row_82	CDC27	1824	0.325184	0.431714	Yes
row_83	RAB5A	1849	0.320496	0.433901	Yes
row_84	PPP1CB	1861	0.319346	0.437148	Yes
row_85	ZMYM2	1938	0.305599	0.434841	Yes
row_86	SEC24A	1940	0.305423	0.438734	Yes
row_87	TOP2A	1996	0.298631	0.438072	Yes
row_88	DDX3X	2004	0.297261	0.441363	Yes
row_89	VAPA	2005	0.297109	0.445231	Yes
row_90	PKN2	2045	0.292534	0.445813	Yes
row_91	HMGCS1	2075	0.288604	0.447171	Yes
row_92	UNC119B	2119	0.281886	0.447285	Yes
row_93	BUB3	2120	0.281819	0.450953	Yes
row_94	MBNL1	2122	0.281465	0.454534	Yes
row_95	REST	2177	0.273284	0.453626	Yes
row_96	DMXL1	2235	0.265464	0.452367	Yes
row_97	GNAI3	2236	0.265387	0.455822	Yes
row_98	PPP1R12A	2261	0.263016	0.457261	Yes
row_99	SLC38A1	2270	0.262062	0.46001	Yes
row_100	TWF1	2275	0.261671	0.463086	Yes
row_101	PAPOLA	2288	0.259759	0.465475	Yes
row_102	2021-09-11	2298	0.258846	0.4681	Yes
row_103	TOP2B	2300	0.258736	0.471385	Yes
row_104	HECA	2323	0.256091	0.472899	Yes
row_105	SPAG9	2346	0.253151	0.474375	Yes
row_106	SRP72	2369	0.25099	0.475823	Yes
row_107	CHSY1	2402	0.24756	0.476399	Yes
row_108	GALC	2450	0.242925	0.475674	Yes
row_109	DR1	2460	0.241472	0.478073	Yes
row_110	NF1	2461	0.241412	0.481215	Yes
row_111	MAN1A1	2473	0.240211	0.483432	Yes
row_112	NR1D2	2519	0.235271	0.482773	Yes
row_113	SEC23A	2533	0.233836	0.484742	Yes
row_114	XPO7	2581	0.227691	0.483819	Yes
row_115	ATF1	2631	0.223472	0.482675	Yes
row_116	KRR1	2640	0.222718	0.484913	Yes
row_117	YES1	2643	0.222064	0.487638	Yes
row_118	LIPA	2705	0.216568	0.485412	Yes
row_119	CMPK1	2809	0.206475	0.479581	Yes
row_120	TMPO	2810	0.206335	0.482267	Yes
row_121	NRIP1	2861	0.201247	0.480751	Yes
row_122	TTC3	2883	0.19933	0.481609	Yes
row_123	SLK	2893	0.198938	0.483455	Yes
row_124	DICER1	2922	0.196678	0.483699	Yes
row_125	BTBD1	2937	0.19539	0.485085	Yes
row_126	FBXO21	2946	0.193782	0.486945	Yes
row_127	HEATR1	2951	0.193461	0.489133	Yes
row_128	CDC40	2952	0.193432	0.491651	Yes
row_129	SKAP2	2986	0.1902	0.491398	Yes
row_130	YTHDF3	3001	0.189203	0.492703	Yes
row_131	RIOK3	3002	0.189132	0.495165	Yes
row_132	TMED5	3005	0.188848	0.497457	Yes
row_133	APPBP2	3063	0.183886	0.495137	No
row_134	CLCN3	3121	0.179158	0.492755	No
row_135	TM9SF2	3162	0.176241	0.491741	No
row_136	SERPINE2	3176	0.175167	0.492946	No
row_137	CFH	3184	0.174939	0.494644	No
row_138	RNMT	3263	0.168383	0.490385	No
row_139	SLC5A3	3268	0.168073	0.492242	No
row_140	SP3	3306	0.165302	0.491334	No
row_141	OTUD4	3336	0.161585	0.491039	No
row_142	ATP6V1A	3356	0.159502	0.491543	No
row_143	CLTC	3365	0.158487	0.492945	No
row_144	CA2	3410	0.155012	0.491324	No
row_145	LRBA	3412	0.154619	0.493254	No
row_146	AMD1	3450	0.151145	0.492161	No
row_147	NFAT5	3472	0.149542	0.492371	No
row_148	ARFGEF2	3514	0.145706	0.490877	No
row_149	ACSL3	3523	0.145048	0.492103	No
row_150	PANK3	3533	0.14432	0.493237	No
row_151	BCLAF1	3535	0.144291	0.495033	No
row_152	TSC22D2	3584	0.140992	0.492898	No
row_153	CDC42BPA	3678	0.132497	0.486932	No
row_154	TOMM20	3687	0.131674	0.487984	No
row_155	NBR1	3698	0.130851	0.48886	No
row_156	PDS5B	3710	0.129839	0.489641	No
row_157	TCF4	3739	0.127764	0.488988	No
row_158	ERLIN2	3745	0.127264	0.490231	No
row_159	TXNRD1	3887	0.116225	0.480082	No
row_160	LPGAT1	3946	0.111732	0.47674	No
row_161	SCAF11	3953	0.111408	0.477694	No
row_162	U2SURP	3954	0.111366	0.479144	No
row_163	NPEPPS	3980	0.108836	0.478493	No
row_164	TMF1	4034	0.105548	0.475483	No
row_165	GNPTAB	4042	0.105235	0.476274	No
row_166	NSF	4145	0.0984119	0.469119	No
row_167	OPA1	4199	0.0946654	0.465968	No
row_168	ATMIN	4233	0.0921413	0.464438	No
row_169	MTMR4	4240	0.0919563	0.465139	No
row_170	ALCAM	4259	0.0908667	0.464833	No
row_171	LARP4	4324	0.0868163	0.46067	No
row_172	RCOR1	4346	0.0852836	0.460043	No
row_173	PUM1	4348	0.0849701	0.461067	No
row_174	YY1	4390	0.0826119	0.458751	No
row_175	KPNA6	4399	0.0817792	0.459154	No
row_176	MTDH	4407	0.0813295	0.459634	No
row_177	TBC1D5	4409	0.0812751	0.460609	No
row_178	DDX60	4437	0.0795571	0.459412	No
row_179	SEC23IP	4446	0.0789957	0.459778	No
row_180	TIMP3	4457	0.078433	0.459972	No
row_181	UBE3C	4466	0.0779669	0.460326	No
row_182	UBR5	4506	0.0749622	0.458076	No
row_183	ARID4B	4523	0.0743163	0.45772	No
row_184	NFKBIE	4534	0.0736726	0.457852	No
row_185	LPP	4556	0.0723206	0.457057	No
row_186	TAB2	4573	0.0714318	0.456663	No
row_187	TMED10	4613	0.0685686	0.45433	No
row_188	HMGCR	4614	0.068356	0.45522	No
row_189	CTR9	4641	0.066501	0.453935	No
row_190	TMBIM6	4652	0.06593	0.453966	No
row_191	TRAK2	4703	0.0625219	0.450645	No
row_192	SERINC5	4741	0.0602036	0.448369	No
row_193	ARL1	4760	0.0588094	0.447645	No
row_194	SLC30A1	4780	0.0578022	0.446826	No
row_195	B4GALT1	4788	0.0573883	0.446995	No
row_196	MYCBP2	4836	0.0545205	0.443817	No
row_197	KLF4	4860	0.0529608	0.442604	No
row_198	RNF11	4885	0.0506329	0.441278	No
row_199	RRP1B	4894	0.0502358	0.441271	No
row_200	PRKDC	4901	0.0497945	0.441423	No
row_201	UBP1	4952	0.0464435	0.437892	No
row_202	GOLGB1	4990	0.0442838	0.435408	No
row_203	PALLD	5007	0.043235	0.434648	No
row_204	PUM2	5029	0.0419483	0.433457	No
row_205	G3BP1	5054	0.0410024	0.432006	No
row_206	NUCKS1	5154	0.034548	0.424268	No
row_207	MLF1	5168	0.0336281	0.42363	No
row_208	FGFR3	5179	0.033257	0.423236	No
row_209	FOXO3	5182	0.0330729	0.423501	No
row_210	CAB39	5206	0.0323108	0.422019	No
row_211	WDR11	5213	0.0321408	0.421942	No
row_212	RNF6	5219	0.0319406	0.421944	No
row_213	TCERG1	5225	0.0313623	0.421939	No
row_214	EPRS	5271	0.0286145	0.418589	No
row_215	YME1L1	5308	0.0270832	0.415964	No
row_216	SEH1L	5321	0.0262221	0.415313	No
row_217	ZNF185	5333	0.0258071	0.414739	No
row_218	SLC25A32	5406	0.0221062	0.409072	No
row_219	MAOA	5442	0.0204453	0.406444	No
row_220	TSPYL1	5475	0.0187284	0.404041	No
row_221	MXI1	5508	0.0165281	0.40161	No
row_222	RAB11FIP1	5617	0.0109357	0.39282	No
row_223	MLEC	5629	0.0105189	0.392047	No
row_224	UBE2E1	5636	0.010245	0.391684	No
row_225	HEXIM1	5667	0.00895726	0.389319	No
row_226	VPS13B	5767	0.00410497	0.381185	No
row_227	LBR	5807	0.00184225	0.377983	No
row_228	USP7	5886	-0.0016399	0.371554	No
row_229	GAPVD1	5891	-0.00184469	0.371247	No
row_230	SMAD2	6107	-0.012603	0.353629	No
row_231	REEP5	6121	-0.0135493	0.35273	No
row_232	HSPA13	6183	-0.0161506	0.347895	No
row_233	KIDINS220	6184	-0.0162493	0.348107	No
row_234	LPIN2	6201	-0.017157	0.347007	No
row_235	CCDC47	6209	-0.0179781	0.346662	No
row_236	NCOA2	6274	-0.0213137	0.341646	No
row_237	LAMA3	6302	-0.022835	0.33971	No
row_238	INSIG1	6388	-0.0264359	0.333025	No
row_239	SETD2	6390	-0.0265144	0.333287	No
row_240	HDAC1	6432	-0.0286447	0.330269	No
row_241	KRT17	6468	-0.0302247	0.327768	No
row_242	MYH10	6484	-0.0312433	0.326934	No
row_243	SET	6487	-0.0314957	0.327178	No
row_244	ZC3H11A	6529	-0.0334808	0.324223	No
row_245	TOB1	6537	-0.0338107	0.324084	No
row_246	ACBD3	6561	-0.0347322	0.322634	No
row_247	TMEM131	6587	-0.0359939	0.321035	No
row_248	LXN	6692	-0.0403212	0.312959	No
row_249	EIF4G3	6742	-0.0426562	0.309461	No
row_250	KPNB1	6778	-0.0448494	0.30715	No
row_251	ACACA	6886	-0.0496966	0.298948	No
row_252	AP2B1	6889	-0.0498818	0.299432	No
row_253	PDLIM5	7020	-0.0553487	0.2894	No
row_254	SEC63	7120	-0.0595498	0.281988	No
row_255	SFPQ	7137	-0.0606556	0.281454	No
row_256	DPP8	7139	-0.0607763	0.282162	No
row_257	EIF4G2	7174	-0.0625119	0.280164	No
row_258	ANXA3	7183	-0.0628228	0.28032	No
row_259	ACAP2	7317	-0.0682075	0.270208	No
row_260	FOXJ3	7408	-0.0722423	0.263705	No
row_261	ADAR	7468	-0.0750031	0.259802	No
row_262	KAT6A	7506	-0.0763571	0.257736	No
row_263	GOLGA3	7516	-0.0769213	0.257993	No
row_264	PDZD8	7540	-0.0783517	0.25711	No
row_265	NEDD9	7616	-0.0824209	0.25198	No
row_266	SACM1L	7627	-0.0828791	0.252232	No
row_267	MACF1	7772	-0.0891075	0.241482	No
row_268	GADD45B	7773	-0.0891681	0.242643	No
row_269	ARG2	7818	-0.0911572	0.24019	No
row_270	CRLF3	7843	-0.0924809	0.239409	No
row_271	PRKAR1A	7858	-0.0930672	0.239463	No
row_272	MATR3	7894	-0.0951722	0.237807	No
row_273	USP22	7915	-0.096219	0.237406	No
row_274	SIAH2	8012	-0.0999963	0.230767	No
row_275	ABCC5	8070	-0.103233	0.227397	No
row_276	BRD4	8098	-0.104202	0.22652	No
row_277	EIF3A	8135	-0.105825	0.224921	No
row_278	DNAJB1	8164	-0.107257	0.224001	No
row_279	CYFIP2	8198	-0.108342	0.222682	No
row_280	TBL1X	8212	-0.108837	0.223024	No
row_281	HMOX1	8275	-0.111646	0.219349	No
row_282	SORL1	8296	-0.113008	0.219166	No
row_283	TRIM22	8396	-0.11742	0.212507	No
row_284	CLINT1	8402	-0.117595	0.213624	No
row_285	MSLN	8464	-0.120388	0.210146	No
row_286	DHCR24	8581	-0.125978	0.202192	No
row_287	WASF1	8590	-0.126168	0.203173	No
row_288	HIPK1	8610	-0.12704	0.203255	No
row_289	JUN	8713	-0.132336	0.196542	No
row_290	SAMD4A	8771	-0.135098	0.193586	No
row_291	SLC2A1	8773	-0.135107	0.195262	No
row_292	VEZF1	8882	-0.140777	0.188162	No
row_293	FN1	8896	-0.141533	0.18893	No
row_294	DAG1	8929	-0.143468	0.188151	No
row_295	CD36	9086	-0.151319	0.177218	No
row_296	PNISR	9247	-0.160701	0.166077	No
row_297	ITGB4	9356	-0.167349	0.159323	No
row_298	PRKCA	9773	-0.190542	0.127398	No
row_299	RAPGEF2	9916	-0.201494	0.118276	No
row_300	PSIP1	10117	-0.216694	0.104556	No
row_301	CLU	10141	-0.218314	0.105496	No
row_302	MLXIP	10156	-0.219704	0.107198	No
row_303	CAMK2N1	10162	-0.220089	0.109649	No
row_304	BST2	10205	-0.223732	0.109088	No
row_305	KLF10	10464	-0.245985	0.0909518	No
row_306	COG7	10474	-0.247022	0.093423	No
row_307	ACTN4	10484	-0.247995	0.0959069	No
row_308	EFEMP1	10650	-0.2648	0.0857074	No
row_309	PIK3C2B	10685	-0.268942	0.0863963	No
row_310	BCL6	10694	-0.26987	0.0892476	No
row_311	CHST15	10697	-0.270342	0.0926014	No
row_312	C3	10987	-0.30499	0.0726695	No
row_313	C2CD2	11359	-0.361149	0.0466867	No
row_314	TSPAN13	11651	-0.435129	0.0282834	No
row_315	ICAM1	11753	-0.465979	0.0259959	No
row_316	FOSB	11988	-0.58527	0.0142613	No
row_317	MAFB	12145	-0.719778	0.0107288	No
row_318	RARRES1	12237	-0.846749	0.014225	No

## Sheet: WFA_Up_CoV_NHBE vs Mock_NHBE
Withaferin A_Up_SARS CoV-2-NHBE vs Mock-NHBE_Enriched Genes based on Pre-Ranked GSEA
NAME	SYMBOL	RANK IN GENE LIST	RANK METRIC SCORE	RUNNING ES	CORE ENRICHMENT
row_0	TFF3	315	0.829824	0.0274346	No
row_1	RGS5	353	0.793042	0.0750588	No
row_2	PBLD	962	0.501941	0.0578095	No
row_3	BCL2	1394	0.396026	0.0481485	No
row_4	RHOBTB3	2150	0.276555	0.00459446	No
row_5	SNX7	2173	0.273773	0.0202872	No
row_6	SLC25A16	2266	0.262546	0.0295883	No
row_7	XIST	2388	0.2487	0.0356546	No
row_8	MMP1	2767	0.210888	0.0184721	No
row_9	LEPROTL1	2831	0.204555	0.0264223	No
row_10	ACP1	3062	0.183899	0.0195154	No
row_11	MAST4	3153	0.176772	0.0235033	No
row_12	PERP	3386	0.156944	0.0147135	No
row_13	PHYH	4315	0.087469	-0.054936	No
row_14	ANPEP	4352	0.0846773	-0.0524492	No
row_15	ECHDC2	4380	0.083393	-0.0493147	No
row_16	TFPI2	4384	0.0832602	-0.044243	No
row_17	G0S2	4585	0.0705611	-0.0559528	No
row_18	AK1	4698	0.0627239	-0.0610286	No
row_19	FDX1	4874	0.0516271	-0.0719203	No
row_20	KCNJ2	4889	0.0504966	-0.0698318	No
row_21	S100A9	4923	0.0483131	-0.0694231	No
row_22	CBR1	4946	0.0466623	-0.068228	No
row_23	OBSL1	5243	0.0300861	-0.0903042	No
row_24	PALMD	5282	0.028149	-0.0915879	No
row_25	PAFAH1B3	5888	-0.00179795	-0.140521	No
row_26	PHLDA2	6024	-0.00842109	-0.150928	No
row_27	KCNS3	6033	-0.00874238	-0.151018	No
row_28	IGF1R	6114	-0.0130986	-0.156667	No
row_29	XBP1	6155	-0.0148623	-0.158962	No
row_30	EDF1	6193	-0.0166838	-0.160896	No
row_31	FHL2	6379	-0.026038	-0.174232	No
row_32	SEC22B	6449	-0.0293123	-0.177955	No
row_33	NQO1	7037	-0.0559158	-0.221973	No
row_34	MT1X	7074	-0.0575825	-0.221216	No
row_35	CADM1	7519	-0.0769725	-0.252298	No
row_36	NUP62	7537	-0.0781633	-0.248686	No
row_37	CEACAM6	7811	-0.090791	-0.265023	No
row_38	HLA-DQB1	7919	-0.0963581	-0.267546	No
row_39	FLOT1	8020	-0.100272	-0.269253	No
row_40	IGFBP7	8075	-0.103332	-0.267034	No
row_41	ATP6V1F	8125	-0.105332	-0.264283	No
row_42	DKK3	8190	-0.1079	-0.262584	No
row_43	ECM1	8578	-0.125839	-0.285925	No
row_44	AZGP1	8691	-0.13119	-0.28663	No
row_45	MYC	8821	-0.137808	-0.288291	No
row_46	UBE2C	8876	-0.140613	-0.283693	No
row_47	HOMER3	8970	-0.14558	-0.281939	No
row_48	GSTP1	9130	-0.154166	-0.284988	No
row_49	DYNLT1	9371	-0.168194	-0.293709	No
row_50	SERPINA1	9688	-0.185304	-0.307498	No
row_51	GPC1	9705	-0.186419	-0.296895	No
row_52	SSR4	10084	-0.214453	-0.31385	Yes
row_53	TSPO	10092	-0.214716	-0.300711	Yes
row_54	PPIB	10136	-0.217807	-0.290293	Yes
row_55	LGMN	10195	-0.222753	-0.280776	Yes
row_56	ASL	10322	-0.233662	-0.276075	Yes
row_57	RRAGD	10450	-0.243792	-0.270809	Yes
row_58	S100A10	10478	-0.247314	-0.25721	Yes
row_59	ARFIP2	10499	-0.24969	-0.242893	Yes
row_60	SCD5	10564	-0.255864	-0.231748	Yes
row_61	CYB5A	10762	-0.277116	-0.230029	Yes
row_62	CD9	10879	-0.291	-0.220858	Yes
row_63	SPINK1	10933	-0.297111	-0.206188	Yes
row_64	PIH1D1	11041	-0.312122	-0.194938	Yes
row_65	ABHD14A	11189	-0.332533	-0.185629	Yes
row_66	COL1A1	11325	-0.354096	-0.173969	Yes
row_67	S100A8	11358	-0.360904	-0.153525	Yes
row_68	IRX5	11366	-0.361937	-0.130989	Yes
row_69	EIF4EBP1	11458	-0.379446	-0.114144	Yes
row_70	SLC37A4	11503	-0.391914	-0.0926935	Yes
row_71	SLC22A18	11643	-0.430902	-0.0764557	Yes
row_72	RAB20	11777	-0.473505	-0.0570119	Yes
row_73	CBR3	11971	-0.570497	-0.0362409	Yes
row_74	MT1F	12314	-1.12272	0.00770166	Yes
