# Supplementary material for: Identification of Novel Gene Signatures using Next-Generation Sequencing Data from COVID-19 Infection Models: Focus on Neuro-COVID and Potential Therapeutics
Source: Front Pharmacol. 2021 Aug 31;12:688227. doi: 10.3389/fphar.2021.688227 (PMC8438179; doi:10.3389/fphar.2021.688227)
Supplement: Supplementary file 11 [file DataSheet2.xlsx]

## Sheet: WFA_Neuro-COVID vs IIH_TcMeta
Withaferin A_Neuro-COVID vs IIH - TcMeta_Enriched Genes based on Pre-Ranked GSEA
NAME	SYMBOL	RANK IN GENE LIST	RANK METRIC SCORE	RUNNING ES	CORE ENRICHMENT
row_0	GNLY	1	1.35302	0.0448484	Yes
row_1	CST7	27	0.568301	0.0540238	Yes
row_2	MACF1	39	0.542289	0.0678326	Yes
row_3	MBNL1	51	0.519705	0.0808862	Yes
row_4	PPIB	55	0.51655	0.096979	Yes
row_5	ACTN4	123	0.406271	0.0842271	Yes
row_6	EIF1AY	153	0.383502	0.085651	Yes
row_7	TSPO	160	0.380943	0.0960301	Yes
row_8	BCL2	164	0.379871	0.107553	Yes
row_9	S100A10	206	0.353547	0.103258	Yes
row_10	PSIP1	238	0.338009	0.102375	Yes
row_11	CMPK1	242	0.335036	0.112398	Yes
row_12	TMPO	244	0.334084	0.123176	Yes
row_13	GSTP1	253	0.331273	0.131108	Yes
row_14	EIF4G2	279	0.319355	0.131959	Yes
row_15	SET	315	0.303547	0.128351	Yes
row_16	TRIM22	329	0.299712	0.133263	Yes
row_17	SFPQ	366	0.289753	0.1288	Yes
row_18	CLINT1	387	0.282564	0.130387	Yes
row_19	ARFGEF1	389	0.282494	0.13944	Yes
row_20	ACAP2	396	0.280935	0.146475	Yes
row_21	FDX1	412	0.278414	0.149888	Yes
row_22	DDX3Y	457	0.267743	0.141545	Yes
row_23	BST2	468	0.26479	0.146468	Yes
row_24	USP34	476	0.262546	0.152495	Yes
row_25	SETD2	511	0.253758	0.147615	Yes
row_26	ASCC3	524	0.250904	0.151288	Yes
row_27	TMBIM6	528	0.25056	0.158487	Yes
row_28	CAB39	543	0.245897	0.161206	Yes
row_29	LBR	550	0.244205	0.167013	Yes
row_30	PRKDC	555	0.243459	0.173581	Yes
row_31	CYFIP2	576	0.238681	0.1737	Yes
row_32	SUZ12	584	0.23762	0.178894	Yes
row_33	PIK3R1	592	0.236748	0.184059	Yes
row_34	ACBD3	607	0.234037	0.186381	Yes
row_35	EDF1	611	0.233208	0.193	Yes
row_36	SLC38A1	614	0.23284	0.199999	Yes
row_37	CHPT1	652	0.226417	0.193026	Yes
row_38	LPGAT1	674	0.222403	0.192208	Yes
row_39	MYCBP2	690	0.22018	0.193674	Yes
row_40	YY1	691	0.220171	0.201036	Yes
row_41	GNPTAB	721	0.216673	0.196881	Yes
row_42	REEP5	736	0.214699	0.198557	Yes
row_43	RIOK3	741	0.214145	0.204145	Yes
row_44	RANBP2	749	0.21327	0.208525	Yes
row_45	TOMM20	774	0.210971	0.206145	Yes
row_46	AP2B1	785	0.209834	0.209231	Yes
row_47	PPP1R12A	792	0.209024	0.213861	Yes
row_48	U2SURP	794	0.208974	0.220456	Yes
row_49	GOLGB1	845	0.202554	0.207574	No
row_50	GADD45B	872	0.198231	0.203983	No
row_51	OSBPL8	884	0.197666	0.206268	No
row_52	DCP2	901	0.195941	0.206531	No
row_53	YTHDC2	927	0.191998	0.203123	No
row_54	KDM5D	930	0.19169	0.208747	No
row_55	DNAJB1	941	0.190553	0.211188	No
row_56	NSF	972	0.187296	0.205658	No
row_57	G3BP1	1007	0.184202	0.198452	No
row_58	SUB1	1020	0.182879	0.19985	No
row_59	TOP2B	1058	0.179546	0.19131	No
row_60	MT1F	1090	0.176864	0.185038	No
row_61	KAT6A	1119	0.174633	0.179871	No
row_62	LEPROTL1	1128	0.17429	0.182554	No
row_63	PUM2	1132	0.174003	0.187193	No
row_64	PPIP5K2	1161	0.171323	0.181915	No
row_65	FOXJ3	1190	0.168709	0.17655	No
row_66	MLEC	1208	0.167272	0.175461	No
row_67	SP3	1212	0.167088	0.179869	No
row_68	PAFAH1B3	1214	0.166923	0.185057	No
row_69	SHOC2	1227	0.165996	0.185891	No
row_70	MED13	1244	0.164575	0.185104	No
row_71	CLTC	1254	0.163955	0.187049	No
row_72	SLC38A2	1274	0.162005	0.184997	No
row_73	DMXL1	1319	0.158518	0.173002	No
row_74	USP7	1341	0.157583	0.170016	No
row_75	SERP1	1359	0.156017	0.168551	No
row_76	RASSF2	1367	0.155598	0.171002	No
row_77	PUM1	1372	0.155074	0.174615	No
row_78	ATP6V1F	1382	0.154386	0.176239	No
row_79	FAM208B	1384	0.154289	0.181005	No
row_80	SIAH2	1392	0.153273	0.183379	No
row_81	TMF1	1423	0.15119	0.176642	No
row_82	RAB22A	1440	0.150034	0.175369	No
row_83	FLOT1	1465	0.148499	0.170901	No
row_84	SACS	1516	0.145581	0.156114	No
row_85	FAM208A	1529	0.144943	0.156244	No
row_86	KRAS	1535	0.144708	0.159117	No
row_87	CLCN3	1541	0.144275	0.161976	No
row_88	AMD1	1543	0.144101	0.166401	No
row_89	DR1	1559	0.143219	0.165294	No
row_90	ACP1	1574	0.142592	0.164558	No
row_91	BRD4	1577	0.142481	0.168536	No
row_92	ADAR	1581	0.142206	0.172112	No
row_93	CCDC47	1583	0.142145	0.176472	No
row_94	TM9SF2	1591	0.141714	0.178459	No
row_95	TWF1	1608	0.141018	0.176885	No
row_96	ATMIN	1622	0.140699	0.17648	No
row_97	ZNF146	1637	0.139979	0.175657	No
row_98	NEK7	1648	0.139344	0.176385	No
row_99	HDAC1	1667	0.138318	0.173935	No
row_100	ATRX	1687	0.137363	0.171059	No
row_101	UBR5	1703	0.136799	0.169737	No
row_102	GOLGA3	1729	0.13567	0.164447	No
row_103	RAB11FIP1	1804	0.132129	0.139777	No
row_104	LPIN2	1806	0.131982	0.143797	No
row_105	SLK	1824	0.131003	0.141495	No
row_106	HECA	1845	0.130156	0.137985	No
row_107	PHTF2	1853	0.129808	0.139574	No
row_108	EIF3A	1880	0.128554	0.133652	No
row_109	VEZF1	1881	0.128536	0.13795	No
row_110	XPO1	1898	0.127296	0.135917	No
row_111	ARID4B	1902	0.126984	0.138984	No
row_112	SPAG9	1933	0.125433	0.131386	No
row_113	TMED5	1951	0.124244	0.128858	No
row_114	SMAD2	1964	0.123748	0.128279	No
row_115	NBN	2040	0.120201	0.102817	No
row_116	PKN2	2041	0.120163	0.106835	No
row_117	NPEPPS	2055	0.119788	0.10573	No
row_118	LARP4	2093	0.118158	0.0951368	No
row_119	CBR1	2094	0.118139	0.099087	No
row_120	HLA-DQB1	2113	0.117438	0.0959384	No
row_121	TBC1D5	2282	0.110495	0.0335953	No
row_122	TBL1X	2284	0.110457	0.0368956	No
row_123	PLCB1	2335	0.108517	0.02087	No
row_124	CDC27	2379	0.106945	0.00754343	No
row_125	NR1D2	2424	0.105464	-0.00622573	No
row_126	UFL1	2426	0.10541	-0.0030942	No
row_127	SRP72	2460	0.104346	-0.0125768	No
row_128	NFAT5	2463	0.104291	-0.00987581	No
row_129	CFH	2468	0.104149	-0.00796567	No
row_130	BTBD1	2507	0.102368	-0.0194799	No
row_131	DIAPH2	2523	0.101981	-0.0219661	No
row_132	IBTK	2542	0.101352	-0.0256527	No
row_133	JUN	2660	-0.520477	-0.0542399	No
row_134	NAP1L1	2673	-0.70104	-0.035516	No
row_135	XIST	2679	-1.12095	1.9907e-07	No

## Sheet: WFA_Up_Neuro-COVIDvs IIH_TcMeta
Withaferin A_Up_Neuro-COVID vs IIH - TcMeta_Enriched Genes based on Pre-Ranked GSEA
NAME	SYMBOL	RANK IN GENE LIST	RANK METRIC SCORE	RUNNING ES	CORE ENRICHMENT
row_0	GNLY	1	1.35302	0.201111	Yes
row_1	CST7	27	0.568301	0.276348	Yes
row_2	PPIB	55	0.51655	0.343128	Yes
row_3	TSPO	160	0.380943	0.360788	Yes
row_4	BCL2	164	0.379871	0.416229	Yes
row_5	S100A10	206	0.353547	0.453476	Yes
row_6	GSTP1	253	0.331273	0.485528	Yes
row_7	FDX1	412	0.278414	0.467634	No
row_8	EDF1	611	0.233208	0.427982	No
row_9	MT1F	1090	0.176864	0.274756	No
row_10	LEPROTL1	1128	0.17429	0.286811	No
row_11	PAFAH1B3	1214	0.166923	0.279737	No
row_12	ATP6V1F	1382	0.154386	0.239993	No
row_13	FLOT1	1465	0.148499	0.231303	No
row_14	ACP1	1574	0.142592	0.211966	No
row_15	CBR1	2094	0.118139	0.0345927	No
row_16	HLA-DQB1	2113	0.117438	0.0453192	No
row_17	XIST	2679	-1.12095	1.69151e-07	No	a

## Sheet: WFA_Down_Neuro-CoV vs IIH_TcM
Withaferin A_Down_Neuro-COVID vs IIH - TcMeta_Enriched Genes based on Pre-Ranked GSEA
NAME	SYMBOL	RANK IN GENE LIST	RANK METRIC SCORE	RUNNING ES	CORE ENRICHMENT
row_0	MACF1	39	0.542289	0.00816059	Yes
row_1	MBNL1	51	0.519705	0.0262763	Yes
row_2	ACTN4	123	0.406271	0.0160817	Yes
row_3	EIF1AY	153	0.383502	0.0212987	Yes
row_4	PSIP1	238	0.338009	0.00308648	Yes
row_5	CMPK1	242	0.335036	0.016362	Yes
row_6	TMPO	244	0.334084	0.0303771	Yes
row_7	EIF4G2	279	0.319355	0.0308765	Yes
row_8	SET	315	0.303547	0.030304	Yes
row_9	TRIM22	329	0.299712	0.0381532	Yes
row_10	SFPQ	366	0.289753	0.0365956	Yes
row_11	CLINT1	387	0.282564	0.0409731	Yes
row_12	ARFGEF1	389	0.282494	0.0527637	Yes
row_13	ACAP2	396	0.280935	0.0625355	Yes
row_14	DDX3Y	457	0.267743	0.0506611	Yes
row_15	BST2	468	0.26479	0.0581754	Yes
row_16	USP34	476	0.262546	0.0667639	Yes
row_17	SETD2	511	0.253758	0.0644349	Yes
row_18	ASCC3	524	0.250904	0.0705699	Yes
row_19	TMBIM6	528	0.25056	0.0802029	Yes
row_20	CAB39	543	0.245897	0.0853413	Yes
row_21	LBR	550	0.244205	0.0935293	Yes
row_22	PRKDC	555	0.243459	0.102466	Yes
row_23	CYFIP2	576	0.238681	0.104951	Yes
row_24	SUZ12	584	0.23762	0.112465	Yes
row_25	PIK3R1	592	0.236748	0.119941	Yes
row_26	ACBD3	607	0.234037	0.124568	Yes
row_27	SLC38A1	614	0.23284	0.132266	Yes
row_28	CHPT1	652	0.226417	0.127587	Yes
row_29	LPGAT1	674	0.222403	0.12898	Yes
row_30	MYCBP2	690	0.22018	0.132619	Yes
row_31	YY1	691	0.220171	0.142113	Yes
row_32	GNPTAB	721	0.216673	0.140136	Yes
row_33	REEP5	736	0.214699	0.14393	Yes
row_34	RIOK3	741	0.214145	0.151602	Yes
row_35	RANBP2	749	0.21327	0.158066	Yes
row_36	TOMM20	774	0.210971	0.157795	Yes
row_37	AP2B1	785	0.209834	0.16294	Yes
row_38	PPP1R12A	792	0.209024	0.169611	Yes
row_39	U2SURP	794	0.208974	0.178231	Yes
row_40	GOLGB1	845	0.202554	0.167449	Yes
row_41	GADD45B	872	0.198231	0.165848	Yes
row_42	OSBPL8	884	0.197666	0.170078	Yes
row_43	DCP2	901	0.195941	0.172282	Yes
row_44	YTHDC2	927	0.191998	0.170803	Yes
row_45	KDM5D	930	0.19169	0.178287	Yes
row_46	DNAJB1	941	0.190553	0.182601	Yes
row_47	NSF	972	0.187296	0.178967	No
row_48	G3BP1	1007	0.184202	0.173639	No
row_49	SUB1	1020	0.182879	0.176841	No
row_50	TOP2B	1058	0.179546	0.170141	No
row_51	KAT6A	1119	0.174633	0.154252	No
row_52	PUM2	1132	0.174003	0.157071	No
row_53	PPIP5K2	1161	0.171323	0.153529	No
row_54	FOXJ3	1190	0.168709	0.149875	No
row_55	MLEC	1208	0.167272	0.150452	No
row_56	SP3	1212	0.167088	0.156486	No
row_57	SHOC2	1227	0.165996	0.158179	No
row_58	MED13	1244	0.164575	0.15903	No
row_59	CLTC	1254	0.163955	0.162587	No
row_60	SLC38A2	1274	0.162005	0.162156	No
row_61	DMXL1	1319	0.158518	0.151817	No
row_62	USP7	1341	0.157583	0.150415	No
row_63	SERP1	1359	0.156017	0.150507	No
row_64	RASSF2	1367	0.155598	0.154484	No
row_65	PUM1	1372	0.155074	0.15961	No
row_66	FAM208B	1384	0.154289	0.161969	No
row_67	SIAH2	1392	0.153273	0.165846	No
row_68	TMF1	1423	0.15119	0.160655	No
row_69	RAB22A	1440	0.150034	0.160879	No
row_70	SACS	1516	0.145581	0.137883	No
row_71	FAM208A	1529	0.144943	0.139449	No
row_72	KRAS	1535	0.144708	0.143737	No
row_73	CLCN3	1541	0.144275	0.148006	No
row_74	AMD1	1543	0.144101	0.153829	No
row_75	DR1	1559	0.143219	0.15415	No
row_76	BRD4	1577	0.142481	0.153658	No
row_77	ADAR	1581	0.142206	0.158619	No
row_78	CCDC47	1583	0.142145	0.164358	No
row_79	TM9SF2	1591	0.141714	0.167737	No
row_80	TWF1	1608	0.141018	0.167572	No
row_81	ATMIN	1622	0.140699	0.168565	No
row_82	ZNF146	1637	0.139979	0.169136	No
row_83	NEK7	1648	0.139344	0.171241	No
row_84	HDAC1	1667	0.138318	0.17018	No
row_85	ATRX	1687	0.137363	0.168686	No
row_86	UBR5	1703	0.136799	0.16873	No
row_87	GOLGA3	1729	0.13567	0.164822	No
row_88	RAB11FIP1	1804	0.132129	0.141636	No
row_89	LPIN2	1806	0.131982	0.146937	No
row_90	SLK	1824	0.131003	0.14595	No
row_91	HECA	1845	0.130156	0.143756	No
row_92	PHTF2	1853	0.129808	0.146621	No
row_93	EIF3A	1880	0.128554	0.142015	No
row_94	VEZF1	1881	0.128536	0.147558	No
row_95	XPO1	1898	0.127296	0.146802	No
row_96	ARID4B	1902	0.126984	0.151106	No
row_97	SPAG9	1933	0.125433	0.144805	No
row_98	TMED5	1951	0.124244	0.143527	No
row_99	SMAD2	1964	0.123748	0.144179	No
row_100	NBN	2040	0.120201	0.120088	No
row_101	PKN2	2041	0.120163	0.125269	No
row_102	NPEPPS	2055	0.119788	0.12536	No
row_103	LARP4	2093	0.118158	0.116013	No
row_104	TBC1D5	2282	0.110495	0.0473976	No
row_105	TBL1X	2284	0.110457	0.0517701	No
row_106	PLCB1	2335	0.108517	0.0369332	No
row_107	CDC27	2379	0.106945	0.0247609	No
row_108	NR1D2	2424	0.105464	0.0121343	No
row_109	UFL1	2426	0.10541	0.0162892	No
row_110	SRP72	2460	0.104346	0.00790793	No
row_111	NFAT5	2463	0.104291	0.0116242	No
row_112	CFH	2468	0.104149	0.0145538	No
row_113	BTBD1	2507	0.102368	0.00413563	No
row_114	DIAPH2	2523	0.101981	0.00267818	No
row_115	IBTK	2542	0.101352	2.26338e-05	No
row_116	JUN	2660	-0.520477	-0.0232023	No
row_117	NAP1L1	2673	-0.70104	0.00234216	No

## Sheet: WFA_NeuroCoV vs IIH_DCMeta
Withaferin A_Neuro-COVID vs IIH - DCMeta_Enriched Genes based on Pre-Ranked GSEA
NAME	SYMBOL	RANK IN GENE LIST	RANK METRIC SCORE	RUNNING ES	CORE ENRICHMENT
row_0	LMO2	16	0.741617	0.0177152	Yes
row_1	S100A10	55	0.530778	0.0161435	Yes
row_2	CHPT1	63	0.496793	0.0300062	Yes
row_3	TSPO	96	0.438962	0.0283986	Yes
row_4	LPGAT1	101	0.430636	0.0415252	Yes
row_5	PPIB	105	0.426646	0.0550471	Yes
row_6	HLA-DQB1	114	0.412551	0.0653852	Yes
row_7	BCL2	152	0.383674	0.0591328	Yes
row_8	PRKDC	154	0.381227	0.0721173	Yes
row_9	MLEC	160	0.377571	0.0828251	Yes
row_10	GSTP1	207	0.341068	0.0702306	Yes
row_11	MBNL1	215	0.338776	0.0784889	Yes
row_12	SFPQ	220	0.336234	0.0882673	Yes
row_13	DCP2	233	0.332689	0.0936257	Yes
row_14	MACF1	238	0.327561	0.103097	Yes
row_15	GOLGB1	257	0.318105	0.104717	Yes
row_16	MTDH	262	0.315499	0.11376	Yes
row_17	ACBD3	273	0.310816	0.119416	Yes
row_18	EIF1AY	280	0.306773	0.127076	Yes
row_19	TOMM20	296	0.301383	0.129714	Yes
row_20	CAB39	331	0.286648	0.121631	Yes
row_21	DDX3X	336	0.285053	0.129594	Yes
row_22	SRP72	363	0.276802	0.125456	Yes
row_23	LBR	365	0.276084	0.134711	Yes
row_24	PIK3R1	369	0.275066	0.142857	Yes
row_25	PSIP1	379	0.273628	0.147731	Yes
row_26	EDF1	390	0.2711	0.151978	Yes
row_27	FLOT1	399	0.269102	0.157228	Yes
row_28	RAB11FIP1	413	0.26446	0.15963	Yes
row_29	CLINT1	433	0.259532	0.158637	Yes
row_30	ACAP2	450	0.254985	0.159092	Yes
row_31	SERP1	455	0.254082	0.165957	Yes
row_32	PKN2	472	0.251238	0.166279	Yes
row_33	LPIN2	494	0.246866	0.163763	Yes
row_34	TMPO	516	0.240253	0.161012	Yes
row_35	OSBPL8	517	0.240082	0.169527	Yes
row_36	EIF4G3	536	0.237955	0.168305	Yes
row_37	PPIP5K2	547	0.236881	0.171339	Yes
row_38	IGFBP7	570	0.232914	0.167791	Yes
row_39	YY1	579	0.232115	0.17173	Yes
row_40	PPP1R12A	584	0.23102	0.177776	Yes
row_41	ATP6V1F	594	0.230149	0.181108	Yes
row_42	EIF4G2	595	0.230132	0.18927	Yes
row_43	ALCAM	635	0.222554	0.17623	Yes
row_44	USP7	648	0.220847	0.177622	Yes
row_45	ASCC3	672	0.217646	0.172995	Yes
row_46	LARP4	703	0.213051	0.164449	Yes
row_47	TMBIM6	716	0.210273	0.165465	Yes
row_48	TBL1X	721	0.209841	0.170761	Yes
row_49	PUM1	729	0.207832	0.174375	Yes
row_50	AP2B1	747	0.2053	0.172531	Yes
row_51	DMXL1	763	0.203684	0.171704	Yes
row_52	YTHDC2	767	0.203033	0.177295	Yes
row_53	MAN1A1	771	0.202707	0.182874	Yes
row_54	ARFGEF1	779	0.201341	0.186258	Yes
row_55	REEP5	792	0.199227	0.186883	Yes
row_56	GOLGA4	805	0.196787	0.187421	Yes
row_57	BRD4	811	0.195827	0.191683	Yes
row_58	PRKAR2B	815	0.194872	0.196984	Yes
row_59	SERPINA1	821	0.193942	0.201179	Yes
row_60	RCOR1	853	0.189896	0.191275	No
row_61	U2SURP	868	0.187089	0.190395	No
row_62	PUM2	873	0.186814	0.194874	No
row_63	HMOX1	908	0.183801	0.183143	No
row_64	CLTC	938	0.181422	0.174011	No
row_65	DDX3Y	953	0.179835	0.172875	No
row_66	ROCK1	955	0.179774	0.178714	No
row_67	SORL1	963	0.179402	0.18132	No
row_68	KRAS	968	0.178448	0.185502	No
row_69	FAM208A	997	0.175395	0.176693	No
row_70	SETD2	1018	0.173362	0.172107	No
row_71	RYBP	1023	0.173156	0.176101	No
row_72	RANBP2	1043	0.171421	0.171982	No
row_73	MYCBP2	1048	0.170882	0.175896	No
row_74	SET	1051	0.170493	0.18087	No
row_75	USP34	1057	0.169572	0.1842	No
row_76	SPAG9	1066	0.168705	0.18589	No
row_77	SLK	1071	0.16826	0.18971	No
row_78	TBC1D5	1116	0.164981	0.171944	No
row_79	CMPK1	1169	0.160721	0.149732	No
row_80	NRIP1	1187	0.158734	0.146237	No
row_81	UFL1	1229	0.154847	0.129722	No
row_82	HLTF	1237	0.154238	0.131435	No
row_83	HMGCR	1251	0.153474	0.1299	No
row_84	XPO1	1321	0.147604	0.0980985	No
row_85	MED13	1375	0.142272	0.0746959	No
row_86	GOLGA3	1377	0.141984	0.079195	No
row_87	ACTN4	1392	0.140775	0.0766732	No
row_88	FAM208B	1402	0.139821	0.0768014	No
row_89	SACS	1411	0.13908	0.0774401	No
row_90	TMF1	1416	0.138477	0.0802045	No
row_91	NUP62	1443	0.13633	0.0710839	No
row_92	SLC30A1	1468	0.134413	0.0629687	No
row_93	SP3	1477	0.133757	0.0634186	No
row_94	NSF	1480	0.133562	0.0670823	No
row_95	SUZ12	1525	0.130456	0.0480914	No
row_96	RECQL	1529	0.130308	0.0511028	No
row_97	RAB22A	1566	0.127766	0.0363107	No
row_98	RIOK3	1590	0.125878	0.0284297	No
row_99	TOP2B	1612	0.124384	0.0215692	No
row_100	PAFAH1B3	1638	0.122125	0.0124815	No
row_101	C3	1651	0.121079	0.0103346	No
row_102	CCDC47	1652	0.120999	0.0146262	No
row_103	TWF1	1668	0.120265	0.0108402	No
row_104	ZBTB11	1683	0.118986	0.0075456	No
row_105	SHOC2	1686	0.118854	0.0106875	No
row_106	AKAP11	1736	0.11595	-0.0115016	No
row_107	SIAH2	1776	0.112571	-0.028443	No
row_108	LTN1	1797	0.111274	-0.0352317	No
row_109	VEZF1	1832	0.108648	-0.0496283	No
row_110	NBN	1843	0.107466	-0.0511845	No
row_111	FDX1	1847	0.107328	-0.0489881	No
row_112	GAPVD1	1887	0.104207	-0.0662261	No
row_113	KIDINS220	1921	0.102437	-0.0803062	No
row_114	NEK7	1931	0.101679	-0.0815309	No
row_115	ADAR	1933	0.101621	-0.0784634	No
row_116	TRAK2	1945	0.100243	-0.0808124	No
row_117	NAP1L1	1968	-0.693805	-0.0680136	No
row_118	RGS2	1977	-0.905969	-0.0401751	No
row_119	XIST	1981	-1.19326	0.000536853	No

## Sheet: WFA_Up_NeuroCoV vs IIH_DCMeta
Withaferin A_Up_Neuro-COVID vs IIH - DCMeta_Enriched Genes based on Pre-Ranked GSEA
NAME	SYMBOL	RANK IN GENE LIST	RANK METRIC SCORE	RUNNING ES	CORE ENRICHMENT
row_0	S100A10	55	0.530778	0.0723902	Yes
row_1	TSPO	96	0.438962	0.135046	Yes
row_2	PPIB	105	0.426646	0.211633	Yes
row_3	HLA-DQB1	114	0.412551	0.285556	Yes
row_4	BCL2	152	0.383674	0.339284	Yes
row_5	GSTP1	207	0.341068	0.37632	Yes
row_6	EDF1	390	0.2711	0.335089	Yes
row_7	FLOT1	399	0.269102	0.381895	Yes
row_8	IGFBP7	570	0.232914	0.339542	No
row_9	ATP6V1F	594	0.230149	0.371362	No
row_10	SERPINA1	821	0.193942	0.293188	No
row_11	NUP62	1443	0.13633	0.00341041	No
row_12	PAFAH1B3	1638	0.122125	-0.0720804	No
row_13	FDX1	1847	0.107328	-0.157482	No
row_14	XIST	1981	-1.19326	0.000508102	No

## Sheet: WFA_Down_NeuroCoV vs IIH_DCMeta
Withaferin A_Down_Neuro-COVID vs IIH - DCMeta_Enriched Genes based on Pre-Ranked GSEA
NAME	SYMBOL	RANK IN GENE LIST	RANK METRIC SCORE	RUNNING ES	CORE ENRICHMENT
row_0	LMO2	16	0.741617	0.0238587	Yes
row_1	CHPT1	63	0.496793	0.0210541	Yes
row_2	LPGAT1	101	0.430636	0.0201535	Yes
row_3	PRKDC	154	0.381227	0.00910849	Yes
row_4	MLEC	160	0.377571	0.0229305	Yes
row_5	MBNL1	215	0.338776	0.00896719	Yes
row_6	SFPQ	220	0.336234	0.0215169	Yes
row_7	DCP2	233	0.332689	0.0296521	Yes
row_8	MACF1	238	0.327561	0.0418232	Yes
row_9	GOLGB1	257	0.318105	0.0461267	Yes
row_10	MTDH	262	0.315499	0.0577712	Yes
row_11	ACBD3	273	0.310816	0.0660164	Yes
row_12	EIF1AY	280	0.306773	0.076215	Yes
row_13	TOMM20	296	0.301383	0.0813859	Yes
row_14	CAB39	331	0.286648	0.0757963	Yes
row_15	DDX3X	336	0.285053	0.0861116	Yes
row_16	SRP72	363	0.276802	0.084352	Yes
row_17	LBR	365	0.276084	0.0958731	Yes
row_18	PIK3R1	369	0.275066	0.106285	Yes
row_19	PSIP1	379	0.273628	0.113439	Yes
row_20	RAB11FIP1	413	0.26446	0.107413	Yes
row_21	CLINT1	433	0.259532	0.108627	Yes
row_22	ACAP2	450	0.254985	0.11124	Yes
row_23	SERP1	455	0.254082	0.120203	Yes
row_24	PKN2	472	0.251238	0.122652	Yes
row_25	LPIN2	494	0.246866	0.122248	Yes
row_26	TMPO	516	0.240253	0.121555	Yes
row_27	OSBPL8	517	0.240082	0.132037	Yes
row_28	EIF4G3	536	0.237955	0.132841	Yes
row_29	PPIP5K2	547	0.236881	0.137858	Yes
row_30	YY1	579	0.232115	0.131485	Yes
row_31	PPP1R12A	584	0.23102	0.139441	Yes
row_32	EIF4G2	595	0.230132	0.144164	Yes
row_33	ALCAM	635	0.222554	0.133114	Yes
row_34	USP7	648	0.220847	0.136366	Yes
row_35	ASCC3	672	0.217646	0.133621	Yes
row_36	LARP4	703	0.213051	0.126948	Yes
row_37	TMBIM6	716	0.210273	0.129739	Yes
row_38	TBL1X	721	0.209841	0.13677	Yes
row_39	PUM1	729	0.207832	0.142117	Yes
row_40	AP2B1	747	0.2053	0.142028	Yes
row_41	DMXL1	763	0.203684	0.142933	Yes
row_42	YTHDC2	767	0.203033	0.1502	Yes
row_43	MAN1A1	771	0.202707	0.157453	Yes
row_44	ARFGEF1	779	0.201341	0.162516	Yes
row_45	REEP5	792	0.199227	0.164824	Yes
row_46	GOLGA4	805	0.196787	0.167026	Yes
row_47	BRD4	811	0.195827	0.172913	Yes
row_48	PRKAR2B	815	0.194872	0.179823	Yes
row_49	RCOR1	853	0.189896	0.168412	Yes
row_50	U2SURP	868	0.187089	0.169126	Yes
row_51	PUM2	873	0.186814	0.175152	Yes
row_52	HMOX1	908	0.183801	0.165072	Yes
row_53	CLTC	938	0.181422	0.157551	Yes
row_54	DDX3Y	953	0.179835	0.157948	Yes
row_55	ROCK1	955	0.179774	0.165264	Yes
row_56	SORL1	963	0.179402	0.169369	Yes
row_57	KRAS	968	0.178448	0.17503	Yes
row_58	FAM208A	997	0.175395	0.167778	Yes
row_59	SETD2	1018	0.173362	0.164697	Yes
row_60	RYBP	1023	0.173156	0.170127	Yes
row_61	RANBP2	1043	0.171421	0.167494	Yes
row_62	MYCBP2	1048	0.170882	0.172825	Yes
row_63	SET	1051	0.170493	0.179204	Yes
row_64	USP34	1057	0.169572	0.183945	Yes
row_65	SPAG9	1066	0.168705	0.18705	Yes
row_66	SLK	1071	0.16826	0.192266	Yes
row_67	TBC1D5	1116	0.164981	0.17604	No
row_68	CMPK1	1169	0.160721	0.155368	No
row_69	NRIP1	1187	0.158734	0.153246	No
row_70	UFL1	1229	0.154847	0.138175	No
row_71	HLTF	1237	0.154238	0.141181	No
row_72	HMGCR	1251	0.153474	0.14096	No
row_73	XPO1	1321	0.147604	0.110663	No
row_74	MED13	1375	0.142272	0.0886526	No
row_75	GOLGA3	1377	0.141984	0.094319	No
row_76	ACTN4	1392	0.140775	0.0930104	No
row_77	FAM208B	1402	0.139821	0.0943226	No
row_78	SACS	1411	0.13908	0.0961348	No
row_79	TMF1	1416	0.138477	0.100051	No
row_80	SLC30A1	1468	0.134413	0.0787625	No
row_81	SP3	1477	0.133757	0.0803424	No
row_82	NSF	1480	0.133562	0.0851086	No
row_83	SUZ12	1525	0.130456	0.0673751	No
row_84	RECQL	1529	0.130308	0.0714667	No
row_85	RAB22A	1566	0.127766	0.0578756	No
row_86	RIOK3	1590	0.125878	0.0511242	No
row_87	TOP2B	1612	0.124384	0.0453726	No
row_88	C3	1651	0.121079	0.0304246	No
row_89	CCDC47	1652	0.120999	0.0357073	No
row_90	TWF1	1668	0.120265	0.0329707	No
row_91	ZBTB11	1683	0.118986	0.0307108	No
row_92	SHOC2	1686	0.118854	0.0348349	No
row_93	AKAP11	1736	0.11595	0.0138056	No
row_94	SIAH2	1776	0.112571	-0.00204645	No
row_95	LTN1	1797	0.111274	-0.00783793	No
row_96	VEZF1	1832	0.108648	-0.0211988	No
row_97	NBN	1843	0.107466	-0.0218318	No
row_98	GAPVD1	1887	0.104207	-0.0401789	No
row_99	KIDINS220	1921	0.102437	-0.0532785	No
row_100	NEK7	1931	0.101679	-0.0536316	No
row_101	ADAR	1933	0.101621	-0.0497274	No
row_102	TRAK2	1945	0.100243	-0.0512082	No
row_103	NAP1L1	1968	-0.693805	-0.0326318	No
row_104	RGS2	1977	-0.905969	0.0026622	No

## Sheet: WFA_Down_NeuroCoV vs IIH_monoMe
Withaferin A_Down_Neuro-COVID vs IIH - monoMeta_Enriched Genes based on Pre-Ranked GSEA
NAME	SYMBOL	RANK IN GENE LIST	RANK METRIC SCORE	RUNNING ES	CORE ENRICHMENT
row_0	LMO2	17	0.626208	0.0289949	No
row_1	SERP1	85	0.379384	0.0098618	No
row_2	HMOX1	106	0.350802	0.0193238	No
row_3	TOMM20	135	0.325662	0.022002	No
row_4	CHPT1	160	0.30348	0.0258524	No
row_5	EIF4G2	176	0.289657	0.0346451	No
row_6	ACAP2	181	0.287846	0.0504418	No
row_7	MBNL1	201	0.277616	0.0558764	No
row_8	MAFB	233	0.261221	0.0524967	No
row_9	PRKDC	238	0.258791	0.0664376	No
row_10	TMPO	276	0.244153	0.0580843	No
row_11	PIK3R1	309	0.231414	0.0521536	No
row_12	ACBD3	364	0.2176	0.031101	No
row_13	CMPK1	372	0.215936	0.0403628	No
row_14	MACF1	397	0.209702	0.0382233	No
row_15	MLEC	408	0.207491	0.045004	No
row_16	DCP2	430	0.202477	0.0443446	No
row_17	SFPQ	434	0.201426	0.0552687	No
row_18	MYCBP2	506	0.187092	0.0212643	No
row_19	CAB39	524	0.182872	0.0219417	No
row_20	C3	543	0.179964	0.0217862	No
row_21	CLTC	544	0.179835	0.0332728	No
row_22	SUZ12	568	0.175537	0.0295983	No
row_23	PPIP5K2	574	0.174315	0.0374961	No
row_24	CLINT1	586	0.173162	0.0414368	No
row_25	SETD2	620	0.167816	0.0307966	No
row_26	ROCK1	633	0.165647	0.0336101	No
row_27	PKN2	638	0.16514	0.0415692	No
row_28	SET	648	0.164103	0.0462258	No
row_29	RCOR1	652	0.163858	0.0547502	No
row_30	ACTN4	673	0.160796	0.0520758	No
row_31	LPGAT1	677	0.160503	0.0603859	No
row_32	RANBP2	740	0.152294	0.029984	No
row_33	GNPTAB	819	0.145303	-0.0112204	No
row_34	YY1	826	0.14497	-0.00584413	No
row_35	LPIN2	827	0.14487	0.00340921	No
row_36	RASSF2	859	0.142244	-0.0075699	No
row_37	UFL1	860	0.142238	0.00151537	No
row_38	BRD4	893	0.140218	-0.0102404	No
row_39	EIF1AY	898	0.139921	-0.00389211	No
row_40	RIOK3	915	0.139021	-0.00536831	No
row_41	RAB11FIP1	954	0.136616	-0.0212376	No
row_42	PUM1	980	0.135145	-0.0287867	No
row_43	BST2	987	0.134292	-0.0240925	No
row_44	ARFGEF1	1001	0.133559	-0.0239758	No
row_45	DIAPH2	1015	0.132533	-0.0239247	No
row_46	AP2B1	1019	0.132452	-0.0174063	No
row_47	TBC1D5	1021	0.131996	-0.00962246	No
row_48	LARP4	1059	0.129114	-0.0253237	No
row_49	TBL1X	1079	0.127568	-0.0294732	No
row_50	IRF8	1108	0.124742	-0.0396285	No
row_51	EIF3A	1121	0.123979	-0.0394764	No
row_52	ADAR	1149	0.121218	-0.0492096	No
row_53	YME1L1	1151	0.121095	-0.0421221	No
row_54	NRIP1	1153	0.121044	-0.0350378	No
row_55	SRP72	1160	0.120624	-0.0312166	No
row_56	BTBD1	1174	0.119405	-0.0320041	No
row_57	DDX3Y	1180	0.118814	-0.0276512	No
row_58	PSIP1	1198	0.117801	-0.0311301	No
row_59	NSF	1224	0.115554	-0.0399305	No
row_60	EIF2AK2	1269	0.112718	-0.0612098	No
row_61	ASCC3	1281	0.112132	-0.0611672	No
row_62	REEP5	1290	0.111534	-0.0592211	No
row_63	XPO1	1296	0.110998	-0.0553675	No
row_64	DICER1	1298	0.110947	-0.0489282	No
row_65	DMXL1	1299	0.11086	-0.0418472	No
row_66	YTHDC2	1312	0.109912	-0.0425937	No
row_67	SLK	1313	0.109886	-0.0355749	No
row_68	SORL1	1315	0.109837	-0.0292065	No
row_69	SHOC2	1343	0.108467	-0.039754	No
row_70	PRKAR2B	1350	0.108048	-0.0367361	No
row_71	TOP2B	1365	0.106729	-0.0389804	No
row_72	ATMIN	1399	0.104798	-0.0536459	No
row_73	SPAG9	1408	0.104425	-0.0521539	No
row_74	TMF1	1412	0.104239	-0.0474375	No
row_75	PPP1R12A	1423	0.103678	-0.0472877	No
row_76	EIF4G3	1425	0.103607	-0.0413172	No
row_77	GOLGA3	1426	0.103565	-0.0347022	No
row_78	PRKCB	1459	0.10166	-0.0489208	No
row_79	INSIG1	1566	-0.380671	-0.0932144	Yes
row_80	HLA-DQA1	1596	-0.558538	-0.0763089	Yes
row_81	NAP1L1	1611	-0.74197	-0.0379781	Yes
row_82	RGS2	1614	-0.746584	0.00841437	Yes

## Sheet: WFA_NeuroCoV vs IIH_monoMeta
Withaferin A_Neuro-COVID vs IIH - monoMeta_Enriched Genes based on Pre-Ranked GSEA
NAME	SYMBOL	RANK IN GENE LIST	RANK METRIC SCORE	RUNNING ES	CORE ENRICHMENT
row_0	S100A9	1	1.48714	0.0639354	Yes
row_1	S100A8	2	1.3474	0.122456	Yes
row_2	LMO2	17	0.626208	0.140497	Yes
row_3	TSPO	30	0.508285	0.154724	Yes
row_4	HOMER3	76	0.392136	0.142325	Yes
row_5	SERP1	85	0.379384	0.15357	Yes
row_6	HMOX1	106	0.350802	0.155725	Yes
row_7	TOMM20	135	0.325662	0.151557	Yes
row_8	CHPT1	160	0.30348	0.149041	Yes
row_9	EIF4G2	176	0.289657	0.151811	Yes
row_10	ACAP2	181	0.287846	0.161697	Yes
row_11	MBNL1	201	0.277616	0.161328	No
row_12	MAFB	233	0.261221	0.152398	No
row_13	PRKDC	238	0.258791	0.161022	No
row_14	TMPO	276	0.244153	0.147427	No
row_15	PPIB	293	0.236541	0.147236	No
row_16	PIK3R1	309	0.231414	0.147477	No
row_17	S100A10	311	0.230358	0.156828	No
row_18	EDF1	354	0.220003	0.138914	No
row_19	ACBD3	364	0.2176	0.142479	No
row_20	CMPK1	372	0.215936	0.147279	No
row_21	MACF1	397	0.209702	0.14069	No
row_22	MLEC	408	0.207491	0.143162	No
row_23	DCP2	430	0.202477	0.138221	No
row_24	SFPQ	434	0.201426	0.145008	No
row_25	MYCBP2	506	0.187092	0.106698	No
row_26	CAB39	524	0.182872	0.103522	No
row_27	C3	543	0.179964	0.0995657	No
row_28	CLTC	544	0.179835	0.107376	No
row_29	SUZ12	568	0.175537	0.0999576	No
row_30	PPIP5K2	574	0.174315	0.104258	No
row_31	CLINT1	586	0.173162	0.104585	No
row_32	SETD2	620	0.167816	0.0902907	No
row_33	ROCK1	633	0.165647	0.0896369	No
row_34	PKN2	638	0.16514	0.0941931	No
row_35	SET	648	0.164103	0.0954343	No
row_36	RCOR1	652	0.163858	0.100589	No
row_37	ACTN4	673	0.160796	0.0944921	No
row_38	LPGAT1	677	0.160503	0.099501	No
row_39	GSTP1	681	0.160017	0.104489	No
row_40	RANBP2	740	0.152294	0.0731699	No
row_41	FDX1	758	0.150748	0.0685988	No
row_42	FLOT1	787	0.148228	0.056724	No
row_43	SERPINA1	812	0.14587	0.0473629	No
row_44	GNPTAB	819	0.145303	0.0497495	No
row_45	YY1	826	0.14497	0.0521217	No
row_46	LPIN2	827	0.14487	0.0584137	No
row_47	RASSF2	859	0.142244	0.044317	No
row_48	UFL1	860	0.142238	0.0504947	No
row_49	BRD4	893	0.140218	0.0356559	No
row_50	EIF1AY	898	0.139921	0.0391169	No
row_51	RIOK3	915	0.139021	0.0346905	No
row_52	RAB11FIP1	954	0.136616	0.0157711	No
row_53	PUM1	980	0.135145	0.00529019	No
row_54	BST2	987	0.134292	0.00719861	No
row_55	ARFGEF1	1001	0.133559	0.00449706	No
row_56	DIAPH2	1015	0.132533	0.00175096	No
row_57	AP2B1	1019	0.132452	0.00554153	No
row_58	TBC1D5	1021	0.131996	0.0106204	No
row_59	LARP4	1059	0.129114	-0.00797077	No
row_60	TBL1X	1079	0.127568	-0.0148567	No
row_61	IRF8	1108	0.124742	-0.0277515	No
row_62	EIF3A	1121	0.123979	-0.0302151	No
row_63	ADAR	1149	0.121218	-0.0426089	No
row_64	YME1L1	1151	0.121095	-0.0380036	No
row_65	NRIP1	1153	0.121044	-0.0334004	No
row_66	SRP72	1160	0.120624	-0.0320856	No
row_67	BTBD1	1174	0.119405	-0.0354019	No
row_68	DDX3Y	1180	0.118814	-0.0335117	No
row_69	PSIP1	1198	0.117801	-0.0395138	No
row_70	NSF	1224	0.115554	-0.0508456	No
row_71	CBR1	1255	0.11343	-0.0655397	No
row_72	EIF2AK2	1269	0.112718	-0.0691465	No
row_73	ASCC3	1281	0.112132	-0.0714706	No
row_74	REEP5	1290	0.111534	-0.0718586	No
row_75	XPO1	1296	0.110998	-0.0703079	No
row_76	DICER1	1298	0.110947	-0.0661432	No
row_77	DMXL1	1299	0.11086	-0.0613283	No
row_78	YTHDC2	1312	0.109912	-0.0644029	No
row_79	SLK	1313	0.109886	-0.0596304	No
row_80	SORL1	1315	0.109837	-0.0555139	No
row_81	SHOC2	1343	0.108467	-0.0684616	No
row_82	PRKAR2B	1350	0.108048	-0.067693	No
row_83	TOP2B	1365	0.106729	-0.0722139	No
row_84	ATMIN	1399	0.104798	-0.089245	No
row_85	SPAG9	1408	0.104425	-0.0899418	No
row_86	TMF1	1412	0.104239	-0.0873766	No
row_87	PPP1R12A	1423	0.103678	-0.0894139	No
row_88	EIF4G3	1425	0.103607	-0.085568	No
row_89	GOLGA3	1426	0.103565	-0.08107	No
row_90	PRKCB	1459	0.10166	-0.0975835	No
row_91	CST7	1529	-0.244196	-0.132105	No
row_92	KLRB1	1550	-0.300729	-0.132124	No
row_93	INSIG1	1566	-0.380671	-0.125401	No
row_94	HLA-DQA1	1596	-0.558538	-0.12011	No
row_95	CD9	1599	-0.57638	-0.0963842	No
row_96	NAP1L1	1611	-0.74197	-0.0713532	No
row_97	RGS2	1614	-0.746584	-0.0402357	No
row_98	XIST	1623	-1.10711	0.00261603	No

## Sheet: WFA_Up_NeuroCoV vs IIH_monoMEta
Withaferin A_Up_Neuro-COVID vs IIH - monoMeta_Enriched Genes based on Pre-Ranked GSEA
NAME	SYMBOL	RANK IN GENE LIST	RANK METRIC SCORE	RUNNING ES	CORE ENRICHMENT
row_0	S100A9	1	1.48714	0.201202	Yes
row_1	S100A8	2	1.3474	0.38406	Yes
row_2	TSPO	30	0.508285	0.43629	Yes
row_3	HOMER3	76	0.392136	0.461592	Yes
row_4	PPIB	293	0.236541	0.359698	No
row_5	S100A10	311	0.230358	0.380415	No
row_6	EDF1	354	0.220003	0.384217	No
row_7	GSTP1	681	0.160017	0.2037	No
row_8	FDX1	758	0.150748	0.177012	No
row_9	FLOT1	787	0.148228	0.179758	No
row_10	SERPINA1	812	0.14587	0.184666	No
row_11	CBR1	1255	0.11343	-0.0741335	No
row_12	CST7	1529	-0.244196	-0.210348	No
row_13	KLRB1	1550	-0.300729	-0.181943	No
row_14	CD9	1599	-0.57638	-0.133498	No
row_15	XIST	1623	-1.10711	0.00248142	No

## Sheet: Camp_NeuroCoV vs IIH_TcMeta
Camptothecin_Neuro-COVID vs IIH - TcMeta_Enriched Genes based on Pre-Ranked GSEA
NAME	SYMBOL	RANK IN GENE LIST	RANK METRIC SCORE	RUNNING ES	CORE ENRICHMENT
row_0	AHNAK	15	0.658635	0.0822189	Yes
row_1	MBNL1	51	0.519705	0.138337	Yes
row_2	LGALS1	91	0.444625	0.182924	Yes
row_3	HNRNPA2B1	133	0.398487	0.220599	Yes
row_4	S100A10	206	0.353547	0.240556	Yes
row_5	TGFBR2	272	0.321582	0.258894	Yes
row_6	CD74	290	0.314019	0.29437	Yes
row_7	CAPN2	338	0.296758	0.316201	Yes
row_8	SCAND1	608	0.233841	0.245704	No
row_9	ANXA11	622	0.23099	0.271613	No
row_10	MGST3	668	0.223383	0.284408	No
row_11	MAPKAPK2	831	0.204508	0.250451	No
row_12	HIST1H1C	840	0.203557	0.27459	No
row_13	GADD45B	872	0.198231	0.289322	No
row_14	CD300A	895	0.196323	0.307202	No
row_15	ISG15	956	0.188878	0.309722	No
row_16	WSB1	1158	0.171762	0.25665	No
row_17	MNAT1	1171	0.170475	0.274862	No
row_18	CLTC	1254	0.163955	0.265739	No
row_19	SMURF2	1337	0.157728	0.255784	No
row_20	THYN1	1453	0.14927	0.232225	No
row_21	PCBD1	1526	0.145111	0.224368	No
row_22	HSPA8	1537	0.144677	0.239893	No
row_23	SMARCC1	1627	0.14037	0.224976	No
row_24	GADD45A	1720	0.136066	0.208351	No
row_25	SEPHS2	1857	0.129541	0.174219	No
row_26	DUSP1	1919	0.12614	0.167989	No
row_27	GTF2B	2123	0.117028	0.106857	No
row_28	TPP1	2269	0.110883	0.0668334	No
row_29	OLA1	2270	0.110857	0.0816265	No
row_30	PLCB1	2335	0.108517	0.0719106	No
row_31	BNIP3L	2342	0.108123	0.0840705	No
row_32	LIMA1	2345	0.108047	0.0977324	No
row_33	ITGA6	2414	0.105718	0.0861309	No
row_34	STK39	2503	0.102518	0.0665408	No

[truncated: 35 more sheets: Camp_Down_NeuroCoV vs IIH_TcMet, Camp_Up_NeuroCoV vs IIH_TcMeta, Camp_NeuroCoV vs IIH_DCMeta, Camp_Down_NeuroCoV vs IIH_DCMet, Camp_Up_NeuroCoV vs IIH_DCMeta, Campto_NeuroCoV vs IIH_monoMeta, Campto_Down_NeuroCoVvsIIH_monoM, Campto_Up_NeuroCoV vs IIH_monoM, JQ1_NeuroCoV vs IIH_TcMeta, JQ1_Down_NeuroCoV vs IIH_TcMeta, JQ1_Up_NeuroCoV vs IIH_TcMeta, JQ1_Up_NeuroCoV vs IIH_monoMeta, JQ1_Up_NeuroCoV vs IIH_DCMeta, JQ1_NeuroCoV vs IIH_DCMeta, JQ1_NeuroCoV vs IIH_monoMeta, JQ1_Down_NeuroCoV vs IIH_DCMeta, JQ1_Down_NeuroCoV vs IIH_monoMe, TSA_NeuroCoV vs IIH_TcMeta, TSA_Down_NeuroCoV vs IIH_TcMeta, TSA_Up_NeuroCoV vs IIH_TcMeta …]
